# Supplementary material for: Longitudinal Exposomics in a Multiomic Wellness Cohort Reveals Distinctive and Dynamic Environmental Chemical Mixtures in Blood
Source: Environ Sci Technol. 2024 Sep 5;58(37):16302–15. doi: 10.1021/acs.est.4c05235 (PMC11411717; doi:10.1021/acs.est.4c05235)
Supplement: Supplementary file 2 — es4c05235_si_002.xlsx [file es4c05235_si_002.xlsx]

## Sheet: Table S1-targets and MLOQ
Supplementary Table S1. Information on targeted analytes, method validation and corresponding native standards.
Compound class	Compound name	RT (min)	Log P*	ESI mode	MLOQ (ng/ml)	CAS-number	Standard supplier	Standard purity	Recovery (5 ng/ml) average	Recovery (5 ng/ml) standard deviation	Method precision	Matrix effects (0.5 ng/ml) average	Matrix effects (0.5 ng/ml) standard deviation	Matrix effects (5 ng/ml) average	Matrix effects (5 ng/ml) standard deviation	Linearity (R2 for matrix matched cal. curve between MLOQ-100ng/ml)
Polycyclic Aromatic Hydrocarbon Metabolites	1-Naphthol	12.5271	2.85	negative	0.4	90-15-3	Toronto Research Chemicals	0.9994	0.845562	0.0577382	0.0682838	0.907641	0.0275735	1.11545	0.0283282	0.990769
Herbicides and Metabolites	2,4-Dichlorophenoxyacetic acid	10.3121	2.81	negative	0.5	94-75-7	Toronto Research Chemicals	0.98	0.801229	0.0663683	0.0828332	1.02072	0.0948788	1.10891	0.0373611	0.999163
Personal Care and Consumer Product Chemicals and Metabolites	2,5-Dichlorophenol	10.3121	3.06	negative	0.4	583-78-8	Toronto Research Chemicals	0.9958	0.771101	0.0690625	0.0895635	1.09231	0.0625196	1.10972	0.0516576	0.998974
Polycyclic Aromatic Hydrocarbon Metabolites	2-Naphthol	12.2161	2.7	negative	0.05	135-19-3	Toronto Research Chemicals	1	0.859102	0.0803482	0.0935258	0.792985	0.0906998	1.13557	0.0407285	0.999702
Organophosphorus Insecticides and Specific Metabolites	3,5,6-Trichloro-2-pyridinol (TCPy)	11.6223	1.22	negative	0.05	6515-38-4	Toronto Research Chemicals	0.98	0.827821	0.0696318	0.0841146	0.908292	0.0830838	1.14915	0.0327649	0.999979
Pyrethroids and Metabolites	3-Phenoxybenzoic acid	11.7304	3.91	negative	0.5	3739-38-6	Merck	0.953	0.859	0.0519826	0.0605152	0.858612	0.0324834	1.0037	0.0228946	0.988591
Tobacco Alkaloids, Nitrosamines and Metabolites	4-(Methylnitrosamino)-1-(3-pyridyl)-1-butanol (NNAL)	6.93418	-0.18	positive	0.5	76014-81-8	Toronto Research Chemicals	0.95	0.838928	0.0548605	0.0653936	1.28798	0.106296	1.01713	0.0561703	0.983416
Herbicides and Metabolites	4-Methylhippuric acid	6.9657	1.01	negative	1	27115-50-0	Toronto Research Chemicals	0.98	0.803605	0.046344	0.0576701	0.624079	0.0920331	0.943886	0.0786616	0.994878
Organophosphorus Insecticides and Specific Metabolites	4-Nitrophenol	9.164	1.91	negative	0.02	100-02-7	Merck	1	0.77942	0.0375697	0.0482022	0.990891	0.083256	1.17424	0.0121783	0.995575
Organophosphorus Insecticides and Specific Metabolites	Acephate	4.47207	-0.85	positive	1	30560-19-1	Merck	0.996	0.769738	0.0444429	0.0577377	below LOQ	below LOQ	0.990005	0.11506	0.980513
Food Related Compounds	Acesulfame	2.5	-1.33	negative	0.1	55589-62-3	Tokyo Chemical Industry (TCI)	0.987	0.788419	0.0624715	0.0792365	high endogenous signal	high endogenous signal	1.7126	0.181779	0.996272
Herbicides and Metabolites	Atrazine	12.6621	2.61	positive	0.025	1912-24-9	Merck	0.995	0.827297	0.0525346	0.0635014	0.891194	0.0402032	1.01859	0.0315093	0.98634
Herbicides and Metabolites	Atrazine desethyl	9.51889	1.51	positive	0.5	6190-65-4	Merck	0.997	0.833679	0.0550485	0.0660308	0.785622	0.0823589	0.946474	0.0434858	0.990605
Herbicides and Metabolites	Atrazine desethyl-2-hydroxy	5.06373	-2.27	positive	0.5	19988-24-0	Merck	0.991	0.816375	0.139361	0.170707	1.42239	0.0599838	0.944425	0.0410518	0.990605
Herbicides and Metabolites	Atrazine desisopropyl	7.66995	1.15	positive	0.5	1007-28-9	Merck	0.983	0.848087	0.0362436	0.0427357	0.774989	0.0416249	0.944686	0.0588712	0.990804
Herbicides and Metabolites	Atrazine-2-hydroxy	10.1324	-1.32	positive	0.02	2163-68-0	Merck	0.99	0.755586	0.0146542	0.0193945	0.900585	0.0575653	0.962169	0.0341186	0.986717
Pyrethroids and Metabolites	Bioallethrin	16.6433	4.78	positive	0.33	22431-63-6	Merck	0.953	0.777842	0.0434807	0.0558992	1.02649	0.0378297	1.10798	0.03537	0.998884
Flame Retardants and Metabolites	Bis(1,3-dichloro-2-propyl) phosphate	11.6034	2.18	negative	0.5	72236-72-7	Toronto Research Chemicals	1	0.623558	0.0414976	0.0665496	0.585475	0.0225426	0.935751	0.0220793	0.99187
Personal Care and Consumer Product Chemicals and Metabolites	Bisphenol A (BPA)	12.9817	3.32	negative	0.4	80-05-7	Toronto Research Chemicals	0.98	0.87732	0.0635433	0.0724288	0.773205	0.0340255	0.916005	0.0305936	0.995537
Food Related Compounds	Caffeine	7.06301	-0.07	positive	0.0344018	58-08-2	Santa Cruz Biotechnology	1	1.01853	0.0271062	0.026613	high endogenous signal	high endogenous signal	high endogenous signal	high endogenous signal	0.994817
Fungicides and Metabolites	Carbendazim	9.4561	1.55	positive	0.01	10605-21-7	Honeywell	0.99	NA	NA	NA	NA	NA	NA	NA	NA
Pesticides	Carbofuran	11.4727	2.32	positive	0.05	1563-66-2	Santa Cruz Biotechnology	0.995	0.842451	0.0360435	0.0427841	0.942339	0.0495775	1.06791	0.0515834	0.999504
Pesticides	Clorpyrifos	16.8507	4.96	positive	0.025	2921-88-2	Merck	0.99	0.698216	0.0562078	0.080502	0.914715	0.0760924	1.03646	0.0412983	0.99686
Steroid Hormones	Corticosterone	13.07	1.99	positive	0.00678933	50-22-6	Merck	0.994	0.932028	0.0671399	0.0720364	high endogenous signal	high endogenous signal	high endogenous signal	high endogenous signal	0.997886
Tobacco Alkaloids, Nitrosamines and Metabolites	Cotinine	6.57709	0.07	positive	0.05	486-56-6	Toronto Research Chemicals	0.999	0.762592	0.0962327	0.126192	1.02783	0.0496713	1.00261	0.0362952	0.99923
Phytoestrogens and Metabolites	Daidzein	10.9531	2.55	negative	0.05	486-66-8	Toronto Research Chemicals	0.98	0.803959	0.065916	0.0819893	0.820511	0.0737516	1.1208	0.0245072	0.986902
Insect Repellent and Metabolites	Diazinon	15.4356	3.81	positive	0.01	333-41-5	Honeywell	0.986	0.793629	0.0367711	0.0463328	0.758499	0.0371143	0.988247	0.0340619	0.99975
Pharmaceuticals	Diclofenac	13.508	0.7	negative	0.5	15307-79-6	Merck	1	0.83517	0.0802532	0.0960921	0.828569	0.0529491	1.1488	0.0163727	0.991971
Organophosphorus Insecticides and Specific Metabolites	Dimethoate	8.75491	0.78	positive	0.01	60-51-5	Honeywell	0.999	0.839129	0.0509092	0.0606692	0.92603	0.0798194	1.05894	0.0470555	0.994574
Flame Retardants and Metabolites	Diphenyl phosphate	10.3566	2.88	negative	0.5	838-85-7	Toronto Research Chemicals	0.9956	0.612958	0.0632946	0.103261	0.95916	0.207451	1.20012	0.0637356	0.988537
Herbicides and Metabolites	Diuron	12.9245	2.68	negative	0.01	330-54-1	Merck	0.991	0.751731	0.0344505	0.0458282	0.885813	0.0474557	1.07472	0.00862247	0.998833
Phytoestrogens and Metabolites	Enterolactone	11.5657	2.73	negative	0.05	78473-71-9	Toronto Research Chemicals	0.95	0.827467	0.0863746	0.104384	0.913418	0.10668	1.07861	0.0831103	0.998289
Phytoestrogens and Metabolites	Equol	11.5281	3.67	negative	0.4	94105-90-5	Toronto Research Chemicals	0.98	0.883982	0.0358485	0.0405534	0.763703	0.0767558	0.907198	0.0272777	0.998208
Steroid Hormones	Estradiol	13.7144	3.94	negative	0.5	17916-67-5	Merck	0.994	0.879218	0.0385251	0.0438174	0.97295	0.0435644	1.00094	0.0313052	0.990203
Pesticides	Fenuron	8.45925	1.38	positive	0.05	101-42-8	Merck	0.996	NA	NA	NA	NA	NA	NA	NA	NA
Steroid hormones	Hydocortisone	12.1853	1.62	positive	0.01	50-23-7	Merck	0.99	0.997028	0.0364288	0.0365374	high endogenous signal	high endogenous signal	high endogenous signal	high endogenous signal	0.999883
Pharmaceuticals	Ibuprofen	14.0724	3.79	negative	0.5	15687-27-1	Merck	1	1.02571	0.0741253	0.072267	high endogenous signal	high endogenous signal	high endogenous signal	high endogenous signal	0.999534
Neonicotinoids	Imidacloprid	8.11328	0.57	positive	0.01	138261-41-3	Honeywell	0.999	0.843706	0.0112434	0.0133262	0.934634	0.0833829	1.02163	0.0361793	0.993355
Organophosphorus Insecticides and Specific Metabolites	Malathion	14.0965	2.36	positive	0.01	121-75-5	Merck	0.992	0.684088	0.0458755	0.0670608	0.892291	0.068557	1.0539	0.0516668	0.99172
Organophosphorus Insecticides and Specific Metabolites	Methamidophos	3.17783	-0.8	positive	0.5	10265-92-6	Merck	0.981	0.775968	0.0428836	0.0552647	high CV% in spiked solvent	high CV% in spiked solvent	high CV% in spiked solvent	high CV% in spiked solvent	0.976637
Personal Care and Consumer Product Chemicals and Metabolites	Methylparaben	9.82192	1.96	negative	0.05	99-76-3	Toronto Research Chemicals	0.9995	0.864299	0.0408057	0.0472124	high endogenous signal	high endogenous signal	1.07354	0.0325816	0.999954
Phthalate and Phthalate Alternative Metabolites	Mono(2-ethyl-5-hydroxyhexyl) phthalate	10.906	3.19	negative	2.5	40321-99-1	Toronto Research Chemicals	0.9708	0.797566	0.0841216	0.105473	0.8049	0.222729	1.17806	0.0130293	0.993437
Phthalate and Phthalate Alternative Metabolites	Mono(5-carboxy-2-ethylpentyl) phthalate	10.2059	3.49	negative	0.5	40809-41-4	Toronto Research Chemicals	0.9804	0.762705	0.140039	0.183608	1.64885	0.257983	1.53553	0.222617	0.994617
Phthalate and Phthalate Alternative Metabolites	Monoethyl phthalate	6.70898	2.77	negative	0.5	2306-33-4	Toronto Research Chemicals	0.992	0.952237	0.0180239	0.018928	0.917289	0.0705624	0.951398	0.0179176	0.992414
Phthalate and Phthalate Alternative Metabolites	Monoisobutyl phthalate	9.83135	2.77	negative	1	30833-53-5	Toronto Research Chemicals	0.98	0.878972	0.0326178	0.0371091	0.896691	0.0535447	1.07044	0.0115361	0.989434
Insect Repellent and Metabolites	N,N-Diethyl-3-methylbenzamide (DEET)	12.8333	2.18	positive	0.01	134-62-3	Toronto Research Chemicals	0.989	0.824752	0.0378109	0.0458451	0.944381	0.125393	1.05196	0.0315003	0.999483
Perfluoroalkyl and Polyfluoroalkyl Substances (PFAS)	N-ethylperfluoro-1-octanesulfonamicoacetic acid (NEtFOSAA)	15.3586	6.22	negative	0.05	2991-50-6	Wellington Laboratories	>98%	NA	NA	NA	NA	NA	NA	NA	NA
Perfluoroalkyl and Polyfluoroalkyl Substances (PFAS)	N-methylperfluoro-1-butanesulfonamide (NMeFBSA)	14.2604	3.59	negative	0.05	68298-12-4	Wellington Laboratories	>98%	NA	NA	NA	NA	NA	NA	NA	NA
Perfluoroalkyl and Polyfluoroalkyl Substances (PFAS)	N-methylperfluoro-1-octanesulfonamidoacetic acid (NMeFOSAA)	15.5752	5.73	negative	0.05	2355-31-9	Wellington Laboratories	>98%	NA	NA	NA	NA	NA	NA	NA	NA
Heterocyclic Amines	Norharman	11.0279	2.1	negative	0.4	244-63-3	Toronto Research Chemicals	0.96	0.853621	0.0449661	0.0526769	0.638824	0.0585483	0.872799	0.0290864	0.99749
Personal Care and Consumer Product Chemicals and Metabolites	Octocrylene	17.3981	6.88	positive	5	6197-30-4	Merck	0.991	0.784652	0.0760041	0.0968635	below LOQ	below LOQ	1.20077	0.0928998	0.976633
Personal Care and Consumer Product Chemicals and Metabolites	Oxybenzone	14.9566	3.79	positive	0.005	131-57-7	Toronto Research Chemicals	0.98	0.762899	0.0455561	0.0597145	0.872339	0.0460101	1.006	0.0414193	0.999405
Pharmaceuticals / Aniline metabolites	Paracetamol	4.9	0.46	positive	0.35	103-90-2	Merck	1.003	1.04371	0.0743539	0.0712402	high endogenous signal	high endogenous signal	high endogenous signal	high endogenous signal	0.997775
Fungicides and Metabolites	Pentachlorophenol	14.5621	5.12	negative	0.05	87-86-5	Toronto Research Chemicals	0.9768	0.787806	0.0813056	0.103205	0.994683	0.100599	1.24783	0.0319426	0.995145
Perfluoroalkyl and Polyfluoroalkyl Substances (PFAS)	Perfluoro-1-butanesulfonate (PFBS)	10.9154	-3.55	negative	0.02	375-73-5	Wellington Laboratories	>98%	0.826984	0.0891932	0.107854	1.02734	0.104214	1.27276	0.0158422	0.999339
Perfluoroalkyl and Polyfluoroalkyl Substances (PFAS)	Perfluoro-1-decanesulfonate (PFDS)	15.6643	-0.46	negative	0.025	335-77-3	Wellington Laboratories	>98%	0.809495	0.104687	0.129324	0.882647	0.0387541	1.08505	0.0288274	0.993629
Perfluoroalkyl and Polyfluoroalkyl Substances (PFAS)	Perfluoro-1-heptanesulfonate (PFHpS)	14.0536	-2.03	negative	0.01	21934-50-9	Wellington Laboratories	>98%	0.808599	0.0932426	0.115314	0.990428	0.0606637	1.23048	0.00533443	0.999916
Perfluoroalkyl and Polyfluoroalkyl Substances (PFAS)	Perfluoro-1-hexanesulfonate (PFHxS)	13.262	-2.5	negative	0.025	355-46-4	Wellington Laboratories	>98%	0.866521	0.0947569	0.109353	1.02077	0.068123	1.3144	0.0105391	0.999875
Perfluoroalkyl and Polyfluoroalkyl Substances (PFAS)	Perfluoro-1-nonanesulfonate (PFNS)	15.2216	-0.98	negative	0.04	98789-57-2	Wellington Laboratories	>98%	0.792288	0.0855335	0.107958	0.971523	0.0295062	1.18447	0.0503413	0.994385
Perfluoroalkyl and Polyfluoroalkyl Substances (PFAS)	Perfluoro-1-octanesulfonamidoacetic acid (FOSAA)	15.1514	5.52	negative	0.1	2806-24-8	Wellington Laboratories	>98%	NA	NA	NA	NA	NA	NA	NA	NA
Perfluoroalkyl and Polyfluoroalkyl Substances (PFAS)	Perfluoro-1-octanesulfonate (PFOS)	14.6753	-1.49	negative	0.025	1763-23-1	Wellington Laboratories	>98%	0.867913	0.0161715	0.0186326	0.999472	0.0627388	1.18808	0.0218382	0.999069
Perfluoroalkyl and Polyfluoroalkyl Substances (PFAS)	Perfluoro-1-pentanesulfonate (PFPeS)	12.2915	-3.03	negative	0.025	630402-22-1	Wellington Laboratories	>98%	0.815106	0.0651107	0.0798801	0.965124	0.0511518	1.06975	0.0268408	0.994609
Perfluoroalkyl and Polyfluoroalkyl Substances (PFAS)	Perfluoro-n-butanoic acid (PFBA)	7.34282	-2.78	negative	0.3	375-22-4	Wellington Laboratories	>98%	0.818413	0.0364736	0.0445663	1.2667	0.00263101	1.19357	0.0020683	0.999523
Perfluoroalkyl and Polyfluoroalkyl Substances (PFAS)	Perfluoro-n-decanoic acid (PFDA)	15.231	0.31	negative	0.05	335-76-2	Wellington Laboratories	>98%	0.808674	0.0710902	0.0879097	0.955055	0.0186838	1.18817	0.0471058	0.998044
Perfluoroalkyl and Polyfluoroalkyl Substances (PFAS)	Perfluoro-n-dodecanoic acid (PFDoDA)	16.0881	NA	negative	0.08	307-55-1	Wellington Laboratories	>98%	0.838796	0.0870578	0.103789	0.810831	0.120574	0.97251	0.0802455	0.996437
Perfluoroalkyl and Polyfluoroalkyl Substances (PFAS)	Perfluoro-n-heptanoic acid (PFHpA)	13.2055	-2.25	negative	0.025	375-85-9	Wellington Laboratories	>98%	0.840418	0.0850502	0.1012	1.07664	0.0835744	1.3788	0.0218641	0.999855
Perfluoroalkyl and Polyfluoroalkyl Substances (PFAS)	Perfluoro-n-hexanoic acid (PFHxA)	12.2002	-1.78	negative	0.025	307-24-4	Wellington Laboratories	>98%	0.824789	0.103637	0.125653	1.03125	0.0251194	1.27266	0.0314781	0.999817
Perfluoroalkyl and Polyfluoroalkyl Substances (PFAS)	Perfluoro-n-nonanoic acid (PFNA)	14.6847	-0.25	negative	0.025	375-95-1	Wellington Laboratories	>98%	0.867789	0.0951048	0.109594	0.980232	0.0312444	1.18021	0.025591	0.997259
Perfluoroalkyl and Polyfluoroalkyl Substances (PFAS)	Perfluoro-n-octanoic acid (PFOA)	14.0546	-0.76	negative	0.025	335-67-1	Wellington Laboratories	>98%	0.858421	0.00190091	0.00221442	1.05049	0.104053	1.25234	0.00981352	0.999411
Perfluoroalkyl and Polyfluoroalkyl Substances (PFAS)	Perfluoro-n-pentanoic acid (PFPeA)	10.4723	-2.25	negative	0.025	2706-90-3	Wellington Laboratories	>98%	0.817221	0.0533989	0.0653421	0.991781	0.0546505	1.21421	0.0166694	0.999612
Perfluoroalkyl and Polyfluoroalkyl Substances (PFAS)	Perfluoro-n-tetradecanoic acid (PFTeDA)	16.6283	NA	negative	0.07	376-06-7	Wellington Laboratories	>98%	0.774859	0.0709584	0.0915759	0.285344	0.116211	0.406472	0.175038	0.995667
Perfluoroalkyl and Polyfluoroalkyl Substances (PFAS)	Perfluoro-n-tridecanoic acid (PFTrDA)	16.4176	NA	negative	0.04	72629-94-8	Wellington Laboratories	>98%	0.817531	0.0728841	0.0891515	0.507067	0.166509	0.697433	0.13542	0.99647
Perfluoroalkyl and Polyfluoroalkyl Substances (PFAS)	Perfluoro-n-undecanoic acid (PFUnDA)	15.6926	0.79	negative	0.05	2058-94-8	Wellington Laboratories	>98%	0.821326	0.0802225	0.0976743	0.841739	0.0737105	1.09102	0.0608563	0.996144
Perfluoroalkyl and Polyfluoroalkyl Substances (PFAS)	Perfluorooctane sulfonamide (FOSA)	16.0316	5.8	negative	0.05	754-91-6	Wellington Laboratories	>98%	0.800469	0.0556606	0.0695351	0.84397	0.0482681	1.00387	0.0708673	0.996594
Personal Care and Consumer Product Chemicals and Metabolites	Phenylparaben	13.3468	3.21	negative	0.5	17696-62-7	Merck	0.996	0.779975	0.0595847	0.0763931	0.86865	0.0453012	1.05539	0.027202	0.991835
Steroid Hormones	Progesterone	15.31	3.67	positive	0.00777085	57-83-0	Merck	0.999	0.82188	0.0377417	0.0459212	0.759606	0.0569588	1.02539	0.0608891	0.999405
Personal Care and Consumer Product Chemicals and Metabolites	Propylparaben	12.8004	3.04	negative	0.025	94-13-3	Merck	0.999	0.84311	0.0339494	0.0402669	0.916847	0.0595931	1.06708	0.0337104	0.997659
Steroid Hormones	Testosterone	14.086	3.27	positive	0.005	58-22-0	Merck	0.998	0.890541	0.0567046	0.0636743	high endogenous signal	high endogenous signal	0.957266	0.0778826	0.968984
Flame Retardants and Metabolites	Tetrabromobisphenol A (TBBPA)	16.2199	7.2	negative	5	79-94-7	Merck	0.98	0.863697	0.0349403	0.0404543	below LOQ	below LOQ	0.974539	0.0625824	0.98773
Neonicotinoids	Thiamethoxam	7.02721	0.8	positive	0.106774	153719-23-4	Santa Cruz Biotechnology	0.9951	0.778301	0.0291417	0.0374428	0.719986	0.0446964	0.826977	0.0428799	0.991716
Personal Care and Consumer Product Chemicals and Metabolites	Triclocarban	16.0504	4.9	negative	0.1	101-20-2	Merck	0.992	0.630613	0.0496146	0.0786769	0.926272	0.066897	1.1453	0.0236473	0.984113
Personal Care and Consumer Product Chemicals and Metabolites	Triclosan	16.2843	4.76	negative	0.08	3380-34-5	Toronto Research Chemicals	0.98	0.763714	0.0260208	0.0340714	0.957075	0.0110352	1.18634	0.0387141	0.99464
Flame Retardants and Metabolites	Tris(2-butoxyethyl) phosphate	16.41	3	positive	0.01	78-51-3	Acros Organics	0.981	0.803493	0.0399861	0.0497653	0.83697	0.0436731	1.07436	0.0417938	0.966019
Reprinted with permission from Ref. 7. Copyright 2023 American Chemical Society.
MLOQ: Method Limit of Quantification
RT: Retention Time
*Log P values are estimated from EPA EPI Suite software, besides the estimations for the anionic perfluoroalkyl acids included in the class of perfluoroalkyl and polyfluoroalkyl substances, which are from Hidalgo and Mora-Diez (Hidalgo, A.; Mora-Diez, N. Novel approach for predicting partition coefficients of linear perfluorinated compounds. Theor. Chem. Acc. 2016, 135 (1), 18.).
Analytes in bold were added to the method after preliminary validation and an instrumental LOQ is reported.
NA: not available

## Sheet: Table S2-MS-DIAL parameters
Supplementary Table S2. MSDIAL parameters for chromatographic alignment, spectral deconvolution and peak integration.
Step	Settings
Samples included in the processing	S3WP individual samples, pooled Swedish plasma samples (spiked and unspiked), procedural blanks
Data Collection	MS1 mass range begin: 50
	MS1 mass range end: 1000
	MS/MS mass range begin: 50
	MS/MS mass range end: 1000
	Processing threads: 36
Mass accuracy	MS1 tolerance: 0.001 Da
	MS2 tolerance: 0.005 Da
Maximum charged number	2
Consider Cl and Br elements	TRUE
Minimum peak width	9
Minimum peak height	85,000
Mass slice width	0.05
Smoothing method	Linear weighted moving average
Smoothing level	3
Minimum peak width	8
Exclusion mass list	No
Sigma window value	0.5
MS2Dec amplitude cut off	0
Exclude after precursor ion	TRUE
Keep isotope until	3
Keep original precursor isotopes	TRUE
MSP file (library)	MassBank of North America (MoNA), GNPS, MassBankEU
Accurate mass tolerance (MS1):	0.005 Da
Accurate mass tolerance (MS2):	0.01 Da
Identification score cut off:	70
Use retention time for scoring/filtering:	FALSE
Adduct ion setting	ESI+: [M+H]+ [M+NH4]+ [M+Na]+ [M+H-H2O]+ [M+H-2H2O]+ [2M+H]+ [2M+NH4]+ ESI-: [M-H]-, [M-H2O-H]-
Reference File	pooled Swedish plasma spiked with all native target analytes
Retention time tolerance	0.35 min
MS1 tolerance	0.001 Da
Retention time factor	0.5
MS1 factor	0.5
Peak count filter	0
N% detected in at least one group	0
Remove feature based on peak height fold-change	TRUE
Sample max / blank average	5-fold change
Keep identified and annotated metabolites	FALSE
Keep “suggested (w/o MS2)” metabolite features	FALSE
Keep removable features and assign the tag for checking	TRUE
Gap filling by compulsion	TRUE
Exported table for further data analysis	Alignment result, Raw data matrix (area)

## Sheet: Table S3-S3WP target detect
Supplementary Table S3. Targeted analytes detected and quantified in authentic human plasma samples from the S3WP cohort. Individual detection frequecy is calculated as the percentage of individuals (out of 46 individuals) that are positive for the respective analyte in at least one of their visits. Sample detection frequency is calculated as the percentage of samples (out of 276) that are positi…
Compound Class	Analyte	Individual detection frequency (%)	Sample detection frequency (%)	Number of positive individuals (in at least one visit)	Number of positive samples	Lowest quantified concentration (ng/ml)	Highest quantified concentration (ng/ml)	Visit 1 average concentration (ng/mL)	Visit 2 average concentration (ng/mL)	Visit 3 average concentration (ng/mL)	Visit 4 average concentration (ng/mL)	Visit 5 average concentration (ng/mL)	Visit 6 average concentration (ng/mL)
Polycyclic Aromatic Hydrocarbon Metabolites	1-Naphthol	24	7	11	19	0.1	0.2	0.106522	0.108696	0.102174	0.108696	0.108696	0.106522
Herbicides and Metabolites	2,4-Dichlorophenoxyacetic acid	7	2	3	5	0.125	0.496638	0.127717	0.133079	0.127717	0.127717	0.125	0.127717
Personal Care and Consumer Product Chemicals and Metabolites	2,5-Dichlorophenol	4	1	2	2	0.1	0.406844	0.1	0.1	0.1	0.102174	0.106671	0.1
Polycyclic Aromatic Hydrocarbon Metabolites	2-Naphthol	33	9	15	25	0.0125	5.23726	0.0842645	0.0138587	0.0133152	0.0133152	0.135304	0.013587
Organophosphorus Insecticides and Specific Metabolites	3,5,6-Trichloro-2-pyridinol (TCPy)	100	97	46	269	0.0125	6.7895	0.695065	0.448871	0.400058	0.941217	0.34486	0.42898
Organophosphorus Insecticides and Specific Metabolites	4-Nitrophenol	4	1	2	2	0.005	4.22043	0.0966399	0.005	0.0583682	0.005	0.005	0.005
Food Related Compounds	Acesulfame	46	21	21	57	0.125	26.7265	1.22862	0.938767	0.752488	0.897227	0.82114	0.581506
Flame Retardants and Metabolites	Bis(1,3-dichloro-2-propyl) phosphate	15	3	7	9	0.125	37.4207	0.223361	1.03966	0.188949	0.390692	0.185894	0.125
Personal Care and Consumer Product Chemicals and Metabolites	Bisphenol A (BPA)	98	55	45	153	0.1	401.531	3.70758	4.51021	11.9086	10.5954	7.51158	19.0402
Food Related Compounds	Caffeine	100	99	46	274	0.00860046	2310.18	246.27	186.758	262.787	240.709	302.074	376.899
Fungicides and Metabolites	Carbendazim	37	9	17	24	0.0025	0.422622	0.00344123	0.00302235	0.00813651	0.00375333	0.01698	0.00732803
Steroid Hormones	Corticosterone	100	100	46	276	1.608	54.4017	9.54289	8.25655	9.99922	9.5521	8.56528	9.33705
Tobacco Alkaloids, Nitrosamines and Metabolites	Cotinine	28	20	13	55	0.0125	980.375	46.2904	50.6622	53.3284	53.7102	43.527	52.0773
Phytoestrogens and Metabolites	Daidzein	50	16	23	45	0.0125	0.29764	0.0205816	0.0318171	0.0237427	0.0169096	0.0165979	0.0149204
Pharmaceuticals	Diclofenac	24	7	11	19	0.05	1.82141	0.0525941	0.116501	0.0599454	0.0739864	0.0871462	0.0560904
Flame Retardants and Metabolites	Diphenyl phosphate	13	2	6	6	0.125	14.5759	0.191138	0.43915	0.309874	0.212304	0.125	0.41851
Herbicides and Metabolites	Diuron	15	3	7	7	0.0025	0.153649	0.0025	0.00271978	0.00370949	0.0025	0.00636226	0.00298718
Phytoestrogens and Metabolites	Enterolactone	72	33	33	91	0.0125	0.73092	0.0643118	0.0534537	0.0469338	0.0426575	0.0319873	0.0445255
Phytoestrogens and Metabolites	Equol	11	5	5	13	0.025	1.42083	0.0447404	0.0558876	0.0582784	0.061129	0.0276579	0.0262029
Herbicides and Metabolites	Fenuron	4	1	2	3	0.0223029	2.05575	0.0223029	0.0793911	0.0280642	0.0223029	0.0223029	0.0223029
Steroid hormones	Hydrocortisone	100	100	46	276	43.708	470.988	180.967	166.494	176.667	176.079	169.801	178.239
Pharmaceuticals	Ibuprofen	91	74	42	203	0.125	22403.2	69.4324	83.6952	152.604	225.796	417.596	508.681
Neonicotinoids	Imidacloprid	2	1	1	2	0.0025	0.074549	0.00360586	0.0025	0.0025	0.00406628	0.0025	0.0025
Personal Care and Consumer Product Chemicals and Metabolites	Methylparaben	76	37	35	101	0.0125	14.1222	1.05337	1.15261	1.33419	1.13496	1.11784	0.591646
Phthalates and Plasticizers Metabolites	Monoethyl phthalate	13	3	6	7	0.125	195.989	4.38291	0.601156	0.268226	0.318682	0.397348	0.324331
Perfluoroalkyl and Polyfluoroalkyl Substances (PFAS)	N-ethylperfluoro-1-octanesulfonamicoacetic acid (NEtFOSAA)	20	6	9	17	0.0125	0.198133	0.0166728	0.0182189	0.0156	0.018706	0.0165355	0.0168704
Perfluoroalkyl and Polyfluoroalkyl Substances (PFAS)	N-methylperfluoro-1-butanesulfonamide (NMeFBSA)	20	5	9	15	0.0025	0.0842646	0.00284319	0.0025	0.00329309	0.00363367	0.00465455	0.0068639
Perfluoroalkyl and Polyfluoroalkyl Substances (PFAS)	N-methylperfluoro-1-octanesulfonamidoacetic acid (NMeFOSAA)	46	25	21	69	0.0125	0.268501	0.0296916	0.0292309	0.025938	0.0242719	0.027554	0.0225138
Personal Care and Consumer Product Chemicals and Metabolites	Oxybenzone	13	3	6	9	0.1	8.23917	0.1	0.147718	0.115594	0.136143	0.1	0.286685
Pharmaceuticals / Aniline metabolites	Paracetamol	74	25	34	70	0.0875	5187.51	81.8566	139.658	22.5766	43.966	9.4298	159.788
Fungicides and Metabolites	Pentachlorophenol	100	97	46	267	0.0125	2.63226	0.2252	0.238631	0.259604	0.256239	0.201859	0.193834
Perfluoroalkyl and Polyfluoroalkyl Substances (PFAS)	Perfluoro-1-butanesulfonate (PFBS)	48	19	22	53	0.005	0.0412359	0.00689955	0.00662716	0.0064917	0.00792286	0.00697897	0.00521739
Perfluoroalkyl and Polyfluoroalkyl Substances (PFAS)	Perfluoro-1-heptanesulfonate (PFHpS)	100	100	46	276	0.0393715	0.439226	0.214375	0.210493	0.204799	0.206809	0.194581	0.1879
Perfluoroalkyl and Polyfluoroalkyl Substances (PFAS)	Perfluoro-1-hexanesulfonate (PFHxS)	100	100	46	276	0.292022	2.84322	1.19264	1.18593	1.15369	1.17334	1.1148	1.07202
Perfluoroalkyl and Polyfluoroalkyl Substances (PFAS)	Perfluoro-1-octanesulfonamidoacetic acid (FOSAA)	15	4	7	12	0.0125	0.0816924	0.0142759	0.0144664	0.0151663	0.0146792	0.0127717	0.0125
Perfluoroalkyl and Polyfluoroalkyl Substances (PFAS)	Perfluoro-1-octanesulfonate (PFOS)	100	100	46	276	1.2054	17.4764	6.56657	6.55573	6.41527	6.46294	6.13906	5.77421
Perfluoroalkyl and Polyfluoroalkyl Substances (PFAS)	Perfluoro-1-pentanesulfonate (PFPeS)	63	37	29	102	0.00625	0.0454558	0.0127645	0.0133253	0.0127948	0.0121383	0.0121936	0.00878992
Perfluoroalkyl and Polyfluoroalkyl Substances (PFAS)	Perfluoro-n-butanoic acid (PFBA)	65	24	30	66	0.075	1.14763	0.129296	0.0945652	0.106655	0.0961957	0.0847826	0.081351
Perfluoroalkyl and Polyfluoroalkyl Substances (PFAS)	Perfluoro-n-decanoic acid (PFDA)	100	100	46	276	0.0674379	1.14679	0.469747	0.46705	0.453196	0.463062	0.437371	0.424293
Perfluoroalkyl and Polyfluoroalkyl Substances (PFAS)	Perfluoro-n-dodecanoic acid (PFDoDA)	100	85	46	234	0.02	0.20443	0.0690519	0.0666902	0.0645732	0.0672826	0.0616922	0.06815
Perfluoroalkyl and Polyfluoroalkyl Substances (PFAS)	Perfluoro-n-heptanoic acid (PFHpA)	96	71	44	195	0.00625	0.176855	0.0417933	0.0371031	0.0390651	0.039742	0.0364474	0.0342504
Perfluoroalkyl and Polyfluoroalkyl Substances (PFAS)	Perfluoro-n-hexanoic acid (PFHxA)	26	6	12	16	0.00625	0.220141	0.0114433	0.00692935	0.00638587	0.00665761	0.00625	0.0109477
Perfluoroalkyl and Polyfluoroalkyl Substances (PFAS)	Perfluoro-n-nonanoic acid (PFNA)	100	100	46	276	0.284694	1.9761	0.934557	0.924806	0.906192	0.915274	0.874634	0.847141
Perfluoroalkyl and Polyfluoroalkyl Substances (PFAS)	Perfluoro-n-octanoic acid (PFOA)	100	100	46	276	0.230878	5.17536	2.16991	2.14066	2.05319	2.055	1.90151	1.80467
Perfluoroalkyl and Polyfluoroalkyl Substances (PFAS)	Perfluoro-n-pentanoic acid (PFPeA)	39	8	18	23	0.00625	0.217539	0.0116585	0.00665761	0.00785277	0.00733696	0.00625	0.00638587
Perfluoroalkyl and Polyfluoroalkyl Substances (PFAS)	Perfluoro-n-tetradecanoic acid (PFTeDA)	26	8	12	23	0.0175	0.188341	0.0248179	0.0186413	0.0186413	0.0239167	0.0207201	0.0208441
Perfluoroalkyl and Polyfluoroalkyl Substances (PFAS)	Perfluoro-n-tridecanoic acid (PFTrDA)	93	67	43	184	0.01	0.525622	0.112925	0.103399	0.0840348	0.0959292	0.0861563	0.0735581
Perfluoroalkyl and Polyfluoroalkyl Substances (PFAS)	Perfluoro-n-undecanoic acid (PFUnDA)	100	100	46	276	0.0391669	1.51197	0.48807	0.481243	0.468349	0.471723	0.44814	0.421338
Perfluoroalkyl and Polyfluoroalkyl Substances (PFAS)	Perfluorooctane sulfonamide (FOSA)	59	33	27	92	0.0125	0.0745028	0.020889	0.0217979	0.0212569	0.0204247	0.0220509	0.0180627
Steroid Hormones	Progesterone	30	14	14	38	0.00194271	0.61473	0.0393452	0.0332394	0.039472	0.0376806	0.0376355	0.0357444
Personal Care and Consumer Product Chemicals and Metabolites	Propylparaben	41	14	19	39	0.00625	5.40339	0.130157	0.168655	0.225531	0.274984	0.278112	0.0340908
Steroid Hormones	Testosterone	100	100	46	276	0.0587051	5.42106	1.80339	1.67934	1.71348	1.74497	1.58322	1.61459
Perfluoroalkyl and Polyfluoroalkyl Substances (PFAS)	total branched PFHpS (br-PFHpS)	91	77	42	213	0.0025	0.074788	0.0261211	0.0272007	0.0267037	0.0267312	0.0261859	0.0196448
Perfluoroalkyl and Polyfluoroalkyl Substances (PFAS)	total branched PFHxS (br-PFHxS)	91	75	42	206	0.00625	0.0730422	0.0247719	0.0221636	0.0216763	0.0235868	0.0187482	0.015382
Perfluoroalkyl and Polyfluoroalkyl Substances (PFAS)	total branched PFOS (br-PFOS)	100	100	46	276	0.458511	8.94702	2.90075	2.85118	2.78069	2.83882	2.61757	2.5653
Personal Care and Consumer Product Chemicals and Metabolites	Triclosan	43	13	20	37	0.02	0.333527	0.031349	0.0271289	0.0424098	0.0347668	0.0290154	0.0327997
Flame Retardants and Metabolites	Tris(2-butoxyethyl) phosphate	22	4	10	12	0.0605764	0.387863	0.0676913	0.0632101	0.0665761	0.0618933	0.0645939	0.06798
Concentrations in bold are outside the calibration range and were estimated with linear extrapolation of the curves.
Bisphenol A (highligted in grey) was not included in data analysis (see Quality control notes in Supporting Information DOCX document)

## Sheet: Table S4-Level 1&2 features
Supplementary Table S4. Level 1 and Level 2 annotated substances in authentic human plasma samples from the S3WP cohort. Individual detection frequecy is calculated as the percentage of individuals (out of 46 individuals) that are positive for the respective analyte in at least one of their visits. Sample detection frequency is calculated as the percentage of samples (out of 276) that are positiv…
Annotation	Ionization	Rt (min)	m/z	target / library match	Confidence_level	Class	Subclass	Individual detection frequency (%)	Sample detection frequency (%)	Number of positive individuals (in at least one visit)	Number of positive samples
(+)-Costunolide	pos	16.309	233.154	library match	Level 2	environmental	foods and additives	30.4348	5.7971	14	16
(+)-Norephedrine	pos	10.737	152.107	library match	Level 2	environmental	drugs and metabolites	86.9565	29.3478	40	81
(1beta,3beta,9xi,11alpha,14xi)-1,3,11-Trihydroxyfurosta-5,20(22),25-trien-27-yl_beta-D-glucopyranoside	pos	13.886	629.328	library match	Level 2	ambiguous	ambiguous	95.6522	66.3043	44	183
(1R)-(-)-Nopol	pos	18.596	149.133	library match	Level 2	environmental	plant metabolites and other natural products	100	86.9565	46	240
(1R,2R,5S,8R,14R,15R,16S)-16-hydroxy-1,2,14,17,17-pentamethyl-8-(prop-1-en-2-yl)pentacyclo[11.7.0.0,?.0?,?.0?,?]icosane-5,15-dicarboxylic_acid	neg	14.936	485.328	library match	Level 2	ambiguous	ambiguous	100	100	46	276
(1S,4S,5R,9R,13S)-5,9-dimethyl-14-methylidenetetracyclo[11.2.1.0??,?????.0???,???]hexadec-10-ene-5-carboxylic_acid	pos	19.731	301.216	library match	Level 2	ambiguous	ambiguous	100	98.913	46	273
(1S,5R,9S,13R)-14-formyl-5,9-dimethyltetracyclo[11.2.1.0,?.0?,?]hexadec-14-ene-5-carboxylic_acid	pos	12.78	317.211	library match	Level 2	ambiguous	ambiguous	97.8261	95.6522	45	264
(2-aminoethoxy)[3-(hexadecanoyloxy)-2-[icosa-5.8.11.14-tetraenoyloxy]propoxy]phosphinic_acid	pos	21.072	740.523	library match	Level 2	endogenous	sterol and phospholipids and derivatives	100	94.2029	46	260
(2-aminoethoxy)[3-[octadec-11-enoyloxy]-2-[octadeca-9.12-dienoyloxy]propoxy]phosphinic_acid	neg	21.338	740.525	library match	Level 2	endogenous	sterol and phospholipids and derivatives	100	88.4058	46	244
(2-methoxycyclohexyl)[(3,4,5-trimethoxyphenyl)methyl]amine	pos	11.592	310.201	library match	Level 2	ambiguous	ambiguous	100	99.6377	46	275
(2S,4aS,6aS,6bR,12aS,14bR)-2,4a,6a,6b,9,9,12a-heptamethyl-10,13-dioxo-1,2,3,4,4a,5,6,6a,6b,7,8,8a,9,10,11,12,12a,12b,13,14b-icosahydropicene-2-carboxylic_acid	pos	16.736	469.333	library match	Level 2	ambiguous	ambiguous	100	99.6377	46	275
(3,5-dimethoxyphenyl)methan-1-ol	pos	11.375	151.075	library match	Level 2	environmental	foods and additives	100	99.2754	46	274
(3Z)-3-butylidene-6,7-dihydroxy-4,5,6,7-tetrahydro-2-benzofuran-1-one	pos	9.968	225.11	library match	Level 2	environmental	plant metabolites and other natural products	39.1304	13.7681	18	38
(4R)-4-((3R,5R,7R,9S,10S,13R,14S,17R)-3,7-dihydroxy-10,13-dimethylhexadecahydro-1H-cyclopenta[a]phenanthren-17-yl)pentanoic_acid	pos	16.139	807.577	library match	Level 2	ambiguous	ambiguous	89.1304	65.2174	41	180
1 / 2-naphthalenesulfonate (mix)	neg	8.063	207.013	library match	Level 1	environmental	industrial chemicals	32.6087	13.4058	15	37
1-(4-methoxyphenyl)ethanone	pos	9.726	151.075	library match	Level 2	environmental	foods and additives	86.9565	47.8261	40	132
1-(9Z-Octadecenoyl)-2-tetradecanoyl-sn-glycero-3-phosphocholine	pos	21.257	732.557	library match	Level 2	endogenous	sterol and phospholipids and derivatives	97.8261	80.4348	45	222
1,2-Dilinoleoyl-sn-glycero-3-phosphocholine	pos	21.058	782.572	library match	Level 2	endogenous	sterol and phospholipids and derivatives	86.9565	55.4348	40	153
1,2-Dipentadecanoyl-sn-glycero-3-phosphocholine	pos	21.18	706.541	library match	Level 2	endogenous	sterol and phospholipids and derivatives	100	89.8551	46	248
1,3-Benzenedicarboxylic_acid	neg	4.302	165.02	library match	Level 2	environmental	industrial chemicals	91.3043	29.3478	42	81
1,3-diphenylguanidine	pos	8.222	212.118	library match	Level 1	environmental	industrial chemicals	100	82.971	46	229
1,4a-dimethyl-6-methylidene-5-[(2E)-3-methylpenta-2,4-dienyl]-3,4,5,7,8,8a-hexahydro-2H-naphthalene-1-carboxylic_acid	pos	18.223	303.232	library match	Level 2	environmental	plant metabolites and other natural products	91.3043	76.8116	42	212
10,11-Dihydro-10,11-dihydroxycarbamazepine	pos	9.817	271.108	library match	Level 2	environmental	drugs and metabolites	89.1304	43.1159	41	119
10-Hydroxydecanoic_acid	pos	18.114	171.138	library match	Level 2	endogenous	fatty acids and derivatives	100	99.6377	46	275
12-Hydroxydodecanoic_acid	pos	18.619	199.169	library match	Level 2	endogenous	fatty acids and derivatives	100	99.6377	46	275
14-(hydroxymethyl)-5,9-dimethyl-15-oxapentacyclo[11.3.1.0,?.0?,?.0?,?]heptadecane-5-carboxylic_acid.1	neg	15.283	333.208	library match	Level 2	ambiguous	ambiguous	100	100	46	276
16-Hydroxyhexadecanoic_acid	neg	15.779	271.228	library match	Level 2	endogenous	fatty acids and derivatives	100	100	46	276
16-hydroxypalmitic_acid	neg	16.699	271.228	library match	Level 2	endogenous	fatty acids and derivatives	100	100	46	276
18b-glycyrrhetinic_acid	neg	16.466	469.333	library match	Level 2	environmental	foods and additives	100	100	46	276
1-Hexadecanoyl-2-(9Z-octadecenoyl)-sn-glycero-3-phosphocholine.2	pos	21.049	782.569	library match	Level 2	endogenous	sterol and phospholipids and derivatives	93.4783	57.6087	43	159
1-Hexadecanoyl-sn-glycerol	pos	18.319	331.284	library match	Level 2	endogenous	fatty acids and derivatives	41.3043	7.97101	19	22
1-Hydroxy-2-(9Z,12Z-octadecadienoyl)-sn-glycero-3-phosphoethanolamine	neg	17.413	476.279	library match	Level 2	endogenous	sterol and phospholipids and derivatives	100	96.0145	46	265
1-methyl-4-methylidene-7-(propan-2-yl)-1,2,3,3a,4,5,6,8a-octahydroazulen-1-ol	pos	21.348	203.18	library match	Level 2	environmental	plant metabolites and other natural products	100	73.1884	46	202
1-Methyladenosine	pos	6.189	282.12	library match	Level 2	endogenous	other metabolites	45.6522	16.3043	21	45
1-Naphthol	neg	12.4321	143.05	target	Level 1	environmental	other environmental contaminants and metabolites	24	7	11	19
1-Octadecanoyl-2-(5Z,8Z,11Z,14Z-eicosatetraenoyl)-sn-glycero-3-phospho-(1'-myo-inositol)	neg	18.959	885.55	library match	Level 2	endogenous	sterol and phospholipids and derivatives	100	89.4928	46	247
1-Octadecanoyl-2-(5Z,8Z,11Z,14Z-eicosatetraenoyl)-sn-glycero-3-phosphocholine	pos	21.928	810.601	library match	Level 2	endogenous	sterol and phospholipids and derivatives	82.6087	48.5507	38	134
1-Oleoyl-2-palmitoyl-sn-glycero-3-phosphocholine	pos	21.889	760.586	library match	Level 2	endogenous	sterol and phospholipids and derivatives	73.913	40.942	34	113
1-Palmitoyl-2-linoleoyl-sn-glycero-3-phosphocholine	pos	21.219	758.569	library match	Level 2	endogenous	sterol and phospholipids and derivatives	86.9565	59.4203	40	164
2,4,5-Trimethoxybenzaldehyde	neg	8.09	195.066	library match	Level 2	environmental	plant metabolites and other natural products	100	92.3913	46	255
2,4,6-Tris(allyloxy)-1,3,5-triazine	pos	14.233	250.119	library match	Level 2	environmental	insecticides, pesticides, fungicides, herbicides and metabolites	100	94.5652	46	261
2,4,7,9-Tetramethyl-5-decyne-4,7-diol	pos	15.249	191.179	library match	Level 2	environmental	industrial chemicals	54.3478	18.4783	25	51
2,4-Dichlorophenoxyacetic acid	neg	10.343	218.962	target	Level 1	environmental	insecticides, pesticides, fungicides, herbicides and metabolites	7	2	3	5
2',4'-Dihydroxyacetophenone	pos	11.944	153.055	library match	Level 2	endogenous	other metabolites	100	86.9565	46	240
2,4-dihydroxyheptadecyl_acetate	pos	18.579	313.274	library match	Level 2	environmental	industrial chemicals	100	98.913	46	273
2,5-Dichlorophenol	neg	10.343	160.957	target	Level 1	environmental	insecticides, pesticides, fungicides, herbicides and metabolites	4	1	2	2
2,5-dihydroxy_benzoic_acid	neg	2.375	153.02	library match	Level 2	environmental	drugs and metabolites	100	99.6377	46	275
2,5-Dimethylbenzenesulfonic_acid	neg	10.444	185.028	library match	Level 2	environmental	industrial chemicals	30.4348	13.4058	14	37
2,6-bis[(4-methoxyphenyl)methylene]-4-ethylcyclohexan-1-one	pos	10.432	385.178	library match	Level 2	ambiguous	ambiguous	36.9565	9.42029	17	26
2,6-Di-tert-butyl-4-nitrophenol	neg	16.313	250.145	library match	Level 1	environmental	industrial chemicals	52.1739	19.9275	24	55
2-[(1S,2S,4aR,8aS)-1-hydroxy-4a-methyl-8-methylidene-1,2,3,4,5,6,7,8a-octahydronaphthalen-2-yl]prop-2-enoic_acid	neg	14.687	249.149	library match	Level 2	environmental	plant metabolites and other natural products	89.1304	37.3188	41	103
2-[4a-methyl-8-methylidene-4-(3-methylpentanoyloxy)-1,2,3,4,5,6,7,8a-octahydronaphthalen-2-yl]prop-2-enoic_acid.1	pos	14.95	366.265	library match	Level 2	environmental	plant metabolites and other natural products	100	99.6377	46	275
2-Aminoacetophenone	pos	9.152	136.076	library match	Level 2	environmental	foods and additives	86.9565	67.3913	40	186
2-Aminocaprylic_acid	pos	10.195	160.133	library match	Level 2	endogenous	aminoacids and derivatives	100	98.1884	46	271
2-Butanone,_4-(2,6,6-trimethyl-2-cyclohexen-1-yl)-	pos	21.759	177.164	library match	Level 2	environmental	plant metabolites and other natural products	100	90.5797	46	250
2-Coumaric_acid	neg	12.803	163	library match	Level 2	environmental	foods and additives	71.7391	61.5942	33	170
2-HYDROXY-2-METHYLBUTYRIC_ACID	neg	2.513	117.056	library match	Level 2	endogenous	fatty acids and derivatives	100	100	46	276
2'-Hydroxy-4'-methoxychalcone	neg	12.097	253.083	library match	Level 2	environmental	plant metabolites and other natural products	100	100	46	276
2-Hydroxycinnamic_acid_1	pos	15.491	165.055	library match	Level 2	environmental	foods and additives	43.4783	17.7536	20	49
2-Hydroxycinnamic_acid_2	neg	8.093	163.04	library match	Level 2	environmental	foods and additives	100	99.6377	46	275
2-Hydroxyhippuric_acid	neg	5.519	389.099	library match	Level 2	environmental	personal care products chemicals and metabolites	19.5652	4.71014	9	13
2-Hydroxyphenylacetic_acid	neg	5.391	151.04	library match	Level 2	endogenous	other metabolites	100	96.0145	46	265
2-hydroxyquinoline	pos	7.943	146.06	library match	Level 2	environmental	other environmental contaminants and metabolites	100	99.6377	46	275
2-Isopropylthioxanthone_1	pos	18.441	255.084	library match	Level 2	environmental	industrial chemicals	17.3913	5.07246	8	14
2-Isopropylthioxanthone_2	pos	17.012	255.084	library match	Level 2	environmental	industrial chemicals	19.5652	5.43478	9	15
2-METHOXYCINNAMALDEHYDE	pos	15.771	163.076	library match	Level 2	environmental	foods and additives	32.6087	7.97101	15	22
2-Methyl-4'-(methylthio)-2-morpholinopropiophenone	pos	15.014	280.137	library match	Level 2	environmental	industrial chemicals	67.3913	42.7536	31	118
2-Naphthalene_sulfonic_acid	neg	8.743	207.013	library match	Level 2	environmental	industrial chemicals	13.0435	13.0435	6	36
2-Naphthaleneacetic_acid	pos	21.232	275.164	library match	Level 2	environmental	other environmental contaminants and metabolites	13.0435	12.6812	6	35
2-Naphthol	neg	12.1417	143.05	target	Level 1	environmental	other environmental contaminants and metabolites	33	9	15	25
2-octyltridecanedioic_acid	neg	17.339	355.285	library match	Level 2	endogenous	fatty acids and derivatives	100	92.3913	46	255
2-Phenylphenol_1	neg	13.705	169.066	library match	Level 2	environmental	insecticides, pesticides, fungicides, herbicides and metabolites	76.087	22.4638	35	62
2-Phenylphenol_2	pos	7.701	171.081	library match	Level 2	environmental	insecticides, pesticides, fungicides, herbicides and metabolites	56.5217	15.5797	26	43
2-tert-Butyl-4-methoxyphenol	neg	10.739	179.108	library match	Level 2	environmental	other environmental contaminants and metabolites	100	100	46	276
3-(2-Hydroxyethyl)indole	pos	5.944	144.081	library match	Level 2	environmental	foods and additives	100	98.1884	46	271
3-(3-hydroxyphenyl)propionic acid	neg	6.831	165.056	library match	Level 2	environmental	foods and additives	100	100	46	276
3,4-Dimethylbenzoic_acid	pos	14.84	133.065	library match	Level 2	environmental	plant metabolites and other natural products	60.8696	11.9565	28	33
3,5,6-Trichloro-2-pyridinol (TCPy)	neg	11.3455	195.913	target	Level 1	environmental	insecticides, pesticides, fungicides, herbicides and metabolites	100	97	46	269
3,5-Dibromo-4-hydroxybenzoic_acid	neg	11.714	292.846	library match	Level 2	environmental	insecticides, pesticides, fungicides, herbicides and metabolites	100	94.9275	46	262
3,5-Dimethoxycinnamic_acid	neg	9.77	207.066	library match	Level 2	environmental	foods and additives	100	100	46	276
3,6,9,12-Tetraoxatetracosan-1-ol	pos	17.639	363.31	library match	Level 2	environmental	industrial chemicals	34.7826	6.88406	16	19
3?-Hydroxy-12_Ketolithocholic_Acid	pos	14.985	391.284	library match	Level 2	endogenous	bile acids	100	99.6377	46	275
3-[(4-chlorobenzoyl)amino]propanoic_acid	neg	9.215	226.028	library match	Level 2	environmental	drugs and metabolites	93.4783	68.8406	43	190
3beta,5beta-tetrahydrocortisone	pos	10.607	365.233	library match	Level 2	endogenous	hormones	100	98.5507	46	272
3beta,6beta,7alpha-Trihydroxy-5beta-cholan-24-oic Acid	pos	13.015	817.583	library match	Level 2	endogenous	bile acids	6.52174	1.44928	3	4
3Beta-Hydroxy-23,24-Bisnorchol-5-Enic_Acid	neg	15.201	345.244	library match	Level 2	environmental	drugs and metabolites	100	100	46	276
3-Carboxy-4-methyl-5-propyl-2-furanpropionic acid (CMPF) i	pos	11.884	241.107	library match	Level 2	endogenous	fatty acids and derivatives	100	99.6377	46	275
3-Dehydrocholic_acid	neg	13.614	405.265	library match	Level 2	endogenous	bile acids	100	100	46	276
3-Ethoxy-4-hydroxybenzaldehyde	neg	5.533	165.056	library match	Level 2	environmental	other environmental contaminants and metabolites	100	100	46	276
3-Ethylphenol	neg	9.515	121.066	library match	Level 2	environmental	industrial chemicals	100	99.2754	46	274
3-Hydroxy-4-keto-gamma-carotene	pos	18.869	567.42	library match	Level 2	environmental	foods and additives	100	87.6812	46	242
3-hydroxybenzyl_alcohol	pos	16.506	107.05	library match	Level 2	endogenous	other metabolites	21.7391	4.34783	10	12
3-HYDROXYBUTYRIC_ACID	neg	1.852	103.04	library match	Level 2	endogenous	fatty acids and derivatives	100	100	46	276
3-Hydroxycinnamic_acid	pos	13.001	165.055	library match	Level 2	environmental	foods and additives	26.087	20.6522	12	57
3-Indoxyl_sulfate	neg	5.052	212.003	library match	Level 2	endogenous	other metabolites	100	100	46	276
3-Methyloxyindole	pos	7.697	148.076	library match	Level 2	environmental	foods and additives	100	100	46	276
3-Phenoxybenzoic_acid	neg	11.204	213.056	library match	Level 2	environmental	insecticides, pesticides, fungicides, herbicides and metabolites	91.3043	41.6667	42	115
4-(4-(3,4-dihydro-2H-benzo[b][1,4]dioxepin-7-yl)-5-methyl-1H-pyrazol-3-yl)benzene-1,3-diol	pos	11.483	339.132	library match	Level 2	ambiguous	ambiguous	100	77.8986	46	215
4-(4-Hydroxyphenyl)butan-2-one	pos	11.535	165.091	library match	Level 2	environmental	foods and additives	52.1739	24.2754	24	67
4/5-Methyl-1,2,3-benzotriazole	pos	9.676	134.071	library match	Level 1	environmental	industrial chemicals	32.6087	9.05797	15	25
4_n_chlorophenol_isomer_mix	neg	11.366	126.996	library match	Level 1	environmental	industrial chemicals	4.34783	0.724638	2	2
4-aminophenol	pos	4.551	110.06	library match	Level 2	environmental	foods and additives	97.8261	63.4058	45	175
4-Chlorophenoxyacetic_acid	neg	8.237	185.001	library match	Level 2	environmental	insecticides, pesticides, fungicides, herbicides and metabolites	89.1304	48.1884	41	133
4-Hydroxybenzenesulfonic_acid	neg	4.758	172.992	library match	Level 2	environmental	industrial chemicals	100	100	46	276
4-Hydroxybenzoic_acid	neg	5.163	137.025	library match	Level 2	endogenous	other metabolites	100	99.6377	46	275
4-Hydroxycoumarin	pos	11.611	163.039	library match	Level 2	environmental	foods and additives	39.1304	7.6087	18	21
4-methoxy-9H-xanthen-9-one	pos	15.182	227.071	library match	Level 2	environmental	foods and additives	100	100	46	276
4-Methoxycinnamic_acid_1	neg	9.829	177.056	library match	Level 2	environmental	foods and additives	100	100	46	276
4-Methoxycinnamic_acid_2	pos	17.825	161.06	library match	Level 2	environmental	foods and additives	2.17391	0.724638	1	2
4-METHYL-2-OXO-PENTANOIC_ACID	neg	4.675	129.056	library match	Level 2	endogenous	fatty acids and derivatives	100	100	46	276
4-Methylbenzophenone	pos	14.683	197.096	library match	Level 2	environmental	industrial chemicals	52.1739	14.4928	24	40
4-METHYLCATECHOL	neg	6.308	123.045	library match	Level 2	environmental	foods and additives	100	99.2754	46	274
4-Methylphthalic_anhydride	pos	13.039	163.039	library match	Level 2	environmental	industrial chemicals	63.0435	18.1159	29	50
4-Nitrophenol	neg	9.23744	138.02	target	Level 1	environmental	insecticides, pesticides, fungicides, herbicides and metabolites	4	1	2	2
4-Phenyl-3-buten-2-one	pos	12.752	147.081	library match	Level 2	environmental	foods and additives	54.3478	17.3913	25	48
4-tert-Butylcatechol	neg	12.416	165.092	library match	Level 1	environmental	industrial chemicals	97.8261	92.3913	45	255
5(Z),8(Z),11(Z)-Eicosatrienoic_acid_methyl_ester	pos	17.067	318.301	library match	Level 2	endogenous	fatty acids and derivatives	100	99.6377	46	275
5,12-DiHETE	neg	14.589	335.223	library match	Level 2	endogenous	fatty acids and derivatives	100	99.6377	46	275
5,9-dimethyltetracyclo[11.2.1.0,?.0?,?]hexadecane-5,14-dicarboxylic_acid	neg	12.777	333.207	library match	Level 2	ambiguous	ambiguous	100	100	46	276
5-[(8aS)-2,5,5,8a-tetramethyl-3-oxo-4a,6,7,8-tetrahydro-4H-naphthalen-1-yl]-3-methylpentanoic_acid	pos	16.499	338.269	library match	Level 2	ambiguous	ambiguous	21.7391	15.942	10	44
5-[2-(furan-3-yl)ethyl]-8-hydroxy-5,6,8a-trimethyl-3,4,4a,6,7,8-hexahydronaphthalene-1-carboxylic_acid	pos	15.197	333.203	library match	Level 2	environmental	plant metabolites and other natural products	100	99.6377	46	275
5-HETE	pos	16.192	303.232	library match	Level 2	endogenous	fatty acids and derivatives	43.4783	22.1014	20	61
5-Hydroxy_Diclofenac	pos	11.418	312.019	library match	Level 2	environmental	drugs and metabolites	36.9565	9.78261	17	27
5-hydroxyindoleactetate	pos	4.718	192.065	library match	Level 2	endogenous	other metabolites	100	100	46	276
6,7-Dihydroxycoumarin	pos	8.854	179.034	library match	Level 2	environmental	foods and additives	100	73.1884	46	202
6,8-Dimethyl-4-hydroxycoumarin	neg	10.891	189.056	library match	Level 2	environmental	plant metabolites and other natural products	100	100	46	276
6-ethoxy-4-[(4-{[2-(2-methoxyphenyl)-5-methyl(1,3-oxazol-4-yl)]methyl}piperazi_nyl)methyl]chromen-2-one	pos	12.426	512.214	library match	Level 2	ambiguous	ambiguous	21.7391	3.98551	10	11
6-Methylcoumarin	pos	14.462	161.06	library match	Level 2	environmental	foods and additives	56.5217	20.6522	26	57
6-Quinolinol	pos	4.713	146.06	library match	Level 2	endogenous	other metabolites	100	100	46	276
7alpha-hydroxycholest-4-en-3-one	pos	18.934	401.342	library match	Level 2	endogenous	sterol and phospholipids and derivatives	100	99.6377	46	275
8-hydroxy-8-(3-octyloxiran-2-yl)octanoic_acid	pos	18.41	315.253	library match	Level 2	endogenous	fatty acids and derivatives	100	98.913	46	273
9-HODE	neg	16.018	295.228	library match	Level 2	endogenous	fatty acids and derivatives	100	100	46	276
9-Octadecenamide	pos	18.27	282.28	library match	Level 2	endogenous	fatty acids and derivatives	60.8696	17.3913	28	48
9S,11R-Epidioxy-15S-hydroxy-13E-prostaenoic_acid	pos	16.493	337.235	library match	Level 2	endogenous	fatty acids and derivatives	100	68.1159	46	188
9Z,11E,13E-Octadecatrienoic_acid_methyl_ester	pos	17.445	293.248	library match	Level 2	environmental	foods and additives	95.6522	63.0435	44	174
9Z,12Z-Linoleic_acid	neg	17.981	279.233	library match	Level 2	endogenous	fatty acids and derivatives	100	100	46	276
Acesulfame	neg	2.55885	161.987	target	Level 1	environmental	foods and additives	46	21	21	57
Acridine	pos	10.31	180.081	library match	Level 2	environmental	industrial chemicals	13.0435	4.71014	6	13
a-Linolenic_acid	neg	17.545	277.217	library match	Level 2	endogenous	fatty acids and derivatives	100	100	46	276
Alpha-Hydroxydeoxycholic_Acid	neg	16.161	391.285	library match	Level 2	endogenous	bile acids	100	100	46	276
alpha-Hydroxyhippuric_acid_1	neg	5.817	194.046	library match	Level 2	endogenous	other metabolites	100	100	46	276
alpha-Hydroxyhippuric_acid_2	pos	4.284	196.059	library match	Level 2	environmental	foods and additives	30.4348	17.3913	14	48
alpha-Tocopherol_1	pos	20.885	430.379	library match	Level 2	endogenous	other metabolites	100	99.6377	46	275
alpha-Tocopherol_2	pos	15.301	453.369	library match	Level 2	endogenous	other metabolites	47.8261	12.6812	22	35
Aminocaproic_acid	pos	6.507	132.103	library match	Level 2	environmental	drugs and metabolites	100	88.0435	46	243
Arachidonic_acid	neg	17.806	303.233	library match	Level 2	endogenous	fatty acids and derivatives	100	100	46	276
Artemisinin	pos	12.585	283.154	library match	Level 2	environmental	drugs and metabolites	97.8261	92.7536	45	256
Asiatic_acid	pos	16.865	471.348	library match	Level 2	environmental	personal care products chemicals and metabolites	100	99.6377	46	275
Atrazine	pos	12.427	216.101	library match	Level 2	environmental	insecticides, pesticides, fungicides, herbicides and metabolites	60.8696	17.3913	28	48
Atrazine_2_hydroxy	pos	9.756	198.135	library match	Level 2	environmental	insecticides, pesticides, fungicides, herbicides and metabolites	69.5652	18.8406	32	52
Atrazine_desisopropyl	pos	12.464	174.054	library match	Level 2	environmental	insecticides, pesticides, fungicides, herbicides and metabolites	93.4783	38.4058	43	106
Avocadyne_Acetate_1	neg	17.939	325.239	library match	Level 2	endogenous	fatty acids and derivatives	100	100	46	276
Avocadyne_Acetate_2	neg	16.145	325.239	library match	Level 2	endogenous	fatty acids and derivatives	100	100	46	276
Azelaic acid	neg	8.549	187.098	library match	Level 1	environmental	foods and additives	100	100	46	276
Bacosine	neg	19.449	455.354	library match	Level 2	environmental	foods and additives	100	85.8696	46	237
Benzenesulfonamide	pos	4.759	158.027	library match	Level 2	environmental	industrial chemicals	100	82.2464	46	227
Benzoic_acid_1	neg	16.76	121.03	library match	Level 2	environmental	other environmental contaminants and metabolites	52.1739	14.1304	24	39
Benzoic_acid_2	pos	7.577	123.044	library match	Level 2	environmental	other environmental contaminants and metabolites	97.8261	60.5072	45	167
Benzoic_acid_3	neg	13.781	121.03	library match	Level 2	environmental	other environmental contaminants and metabolites	71.7391	30.7971	33	85
Benzyldodecyldimethylammonium	pos	16.124	304.3	library match	Level 2	environmental	other environmental contaminants and metabolites	41.3043	7.97101	19	22
Benzyltetradecyldimethylammonium	pos	17.394	332.332	library match	Level 2	environmental	drugs and metabolites	8.69565	1.44928	4	4
Beta-orcinol	pos	9.999	139.076	library match	Level 2	environmental	plant metabolites and other natural products	82.6087	37.3188	38	103
Bilirubin	pos	16.945	585.271	library match	Level 2	endogenous	other metabolites	100	99.6377	46	275
Biliverdin	neg	16.961	581.241	library match	Level 2	environmental	foods and additives	100	94.9275	46	262
Bis(1,3-dichloro-2-propyl) phosphate	neg	11.486	316.908	target	Level 1	environmental	flame retardants	15	3	7	9
Bisdemethoxycurcumin	pos	7.53	331.093	library match	Level 2	environmental	foods and additives	17.3913	2.89855	8	8
Bisphenol A (BPA)	neg	12.8632	227.108	target	Level 1	environmental	plasticizers and metabolites	98	55	45	153
Bisphenol_A_(2,3-dihydroxypropyl)_glycidyl_ether	pos	13.854	376.212	library match	Level 2	environmental	plasticizers and metabolites	100	85.1449	46	235
Bisphenol_S_2	neg	9.133	249.023	library match	Level 2	environmental	plasticizers and metabolites	4.34783	0.724638	2	2
Brefeldin-A	pos	13.375	281.175	library match	Level 2	environmental	plant metabolites and other natural products	95.6522	75.7246	44	209
Bufogenin	pos	12.075	385.234	library match	Level 2	environmental	drugs and metabolites	100	94.9275	46	262
Butylparaben	neg	13.355	193.087	library match	Level 2	environmental	personal care products chemicals and metabolites	100	100	46	276
C11-LAS	neg	16.214	311.168	library match	Level 2	environmental	industrial chemicals	69.5652	30.4348	32	84
Caffeine	pos	7.08618	195.088	target	Level 1	environmental	foods and additives	100	99	46	274
Candesartan	neg	11.284	439.147	library match	Level 2	environmental	drugs and metabolites	15.2174	5.43478	7	15
Canthaxanthin	pos	18.858	565.404	library match	Level 2	environmental	foods and additives	100	98.1884	46	271
Carbamazepine	pos	12.014	237.103	library match	Level 2	environmental	drugs and metabolites	30.4348	6.15942	14	17
Carbamazepine-10,11-epoxide	pos	10.152	253.098	library match	Level 2	environmental	drugs and metabolites	52.1739	11.9565	24	33
Carbendazim	pos	9.4561	192.077	target	Level 1	environmental	insecticides, pesticides, fungicides, herbicides and metabolites	37	9	17	24
CARVEOL	pos	12.326	135.117	library match	Level 2	environmental	foods and additives	97.8261	47.1014	45	130
Catechol_1	neg	3.979	109.03	library match	Level 2	environmental	plant metabolites and other natural products	100	100	46	276
Catechol_2	neg	5.792	109.03	library match	Level 2	environmental	plant metabolites and other natural products	100	100	46	276
Ceramide_(18:1/16:0)	pos	20.678	538.52	library match	Level 2	endogenous	sterol and phospholipids and derivatives	100	82.2464	46	227
Cetirizine	pos	13.638	389.163	library match	Level 2	environmental	drugs and metabolites	41.3043	20.6522	19	57
Cetirizine_dihydrochloride	neg	13.337	387.149	library match	Level 2	environmental	drugs and metabolites	52.1739	17.3913	24	48
Chenodeoxycholic_acid	pos	16.143	357.279	library match	Level 2	endogenous	bile acids	100	99.6377	46	275
chlorophenol_isomer	neg	12.023	126.996	library match	Level 2	environmental	industrial chemicals	8.69565	2.17391	4	6
Chlorothalonil-4-hydroxy	neg	11.346	244.908	library match	Level 1	environmental	insecticides, pesticides, fungicides, herbicides and metabolites	100	100	46	276
Chloroxynil	neg	12.808	185.952	library match	Level 2	environmental	insecticides, pesticides, fungicides, herbicides and metabolites	89.1304	32.971	41	91
Cholest-4,6-Dien-3-One	pos	16.054	383.33	library match	Level 2	endogenous	sterol and phospholipids and derivatives	100	99.6377	46	275
Cholestan-3-One	pos	21.362	387.362	library match	Level 2	endogenous	sterol and phospholipids and derivatives	97.8261	53.2609	45	147
Cholic_acid_1	neg	15.148	407.281	library match	Level 2	endogenous	bile acids	100	100	46	276
Cholic_acid_2	pos	15.086	817.583	library match	Level 2	endogenous	bile acids	67.3913	29.7101	31	82
cis-4,10,13,16-Docosatetraenoic_acid	neg	18.604	331.264	library match	Level 2	endogenous	fatty acids and derivatives	100	100	46	276
cis-9-Hexadecenoic_acid	pos	15.767	237.222	library match	Level 2	endogenous	fatty acids and derivatives	100	86.5942	46	239
Citalopram	pos	11.272	325.171	library match	Level 2	environmental	drugs and metabolites	36.9565	9.42029	17	26
Citric_acid	pos	1.064	215.016	library match	Level 2	endogenous	other metabolites	100	98.913	46	273
Clindamycin_sulfoxide	pos	12.653	441.183	library match	Level 2	environmental	drugs and metabolites	13.0435	9.05797	6	25
Cohumulone	neg	12.732	347.187	library match	Level 2	environmental	foods and additives	100	99.6377	46	275
conessine	pos	13.425	379.306	library match	Level 2	environmental	plant metabolites and other natural products	84.7826	31.5217	39	87
Conjugated_linoleic_Acid	pos	17.91	263.237	library match	Level 2	environmental	foods and additives	100	99.6377	46	275
Corticosterone	pos	13.1146	347.222	target	Level 1	endogenous	hormones	100	100	46	276
cortisol	neg	12.085	361.203	library match	Level 2	endogenous	hormones	100	100	46	276
cortisone	neg	11.666	359.187	library match	Level 2	endogenous	hormones	100	100	46	276
Cotinine	pos	6.63482	177.102	target	Level 1	environmental	other environmental contaminants and metabolites	28	20	13	55
Coumatetralyl	pos	10.155	293.118	library match	Level 2	environmental	other environmental contaminants and metabolites	95.6522	59.058	44	163
creatinine	pos	1.212	227.125	library match	Level 2	endogenous	aminoacids and derivatives	100	100	46	276
Cyclo(Leu-Pro)	pos	8.568	211.144	library match	Level 2	endogenous	aminoacids and derivatives	100	99.6377	46	275
cyclo(L-Val-L-Pro)	pos	6.965	197.129	library match	Level 2	endogenous	aminoacids and derivatives	100	100	46	276
Cyclohexylamine	pos	3.788	100.116	library match	Level 1	environmental	other environmental contaminants and metabolites	36.9565	36.9565	17	102
Daidzein	neg	10.9333	253.051	target	Level 1	environmental	foods and additives	50	16	23	45
Decaethylene_glycol	pos	8.661	476.307	library match	Level 2	environmental	industrial chemicals	100	82.971	46	229
Decamethylcyclopentasiloxane	pos	17.472	371.102	library match	Level 2	environmental	personal care products chemicals and metabolites	15.2174	2.89855	7	8
Decanedioic_acid	neg	9.958	201.113	library match	Level 2	endogenous	fatty acids and derivatives	100	78.9855	46	218
Deconoylcarnitine	pos	14.076	316.248	library match	Level 2	endogenous	fatty acids and derivatives	100	99.6377	46	275
Dehydroepiandrosterone	pos	12.497	271.206	library match	Level 2	endogenous	hormones	100	100	46	276
delta-Undecalactone	pos	11.535	185.154	library match	Level 2	environmental	foods and additives	97.8261	52.1739	45	144
Demethyl_medicarpin	neg	11.849	255.066	library match	Level 2	environmental	plant metabolites and other natural products	91.3043	40.2174	42	111
Deoxycholic_acid	pos	16.158	785.593	library match	Level 2	endogenous	bile acids	100	80.0725	46	221
Dexamethasone	pos	13.957	393.205	library match	Level 2	environmental	drugs and metabolites	100	81.5217	46	225
Di-2-ethylhexyl phthalate (DEHP)	pos	18.837	391.284	library match	Level 1	environmental	plasticizers and metabolites	69.5652	14.8551	32	41
Diazinon	pos	15.422	305.109	library match	Level 2	environmental	insecticides, pesticides, fungicides, herbicides and metabolites	58.6957	19.9275	27	55
Dibenzylamine	pos	9.494	198.128	library match	Level 2	environmental	industrial chemicals	100	99.6377	46	275
Dibutyl sebacate	pos	16.679	315.253	library match	Level 2	environmental	plasticizers and metabolites	100	60.5072	46	167
Dibutyl_phthalate	pos	13.191	279.157	library match	Level 2	environmental	plasticizers and metabolites	63.0435	23.913	29	66
Dichlorophen	neg	14.95	266.999	library match	Level 2	environmental	insecticides, pesticides, fungicides, herbicides and metabolites	65.2174	17.7536	30	49
Diclofenac	neg	13.1629	294.009	target	Level 1	environmental	drugs and metabolites	24	7	11	19
Dicyclohexyl_phthalate_1	neg	11.668	329.177	library match	Level 2	environmental	plasticizers and metabolites	100	100	46	276
Dicyclohexyl_phthalate_2	pos	12.55	331.19	library match	Level 2	environmental	plasticizers and metabolites	100	99.6377	46	275
Didodecyl_3,3'-thiodipropionate	pos	21.678	515.414	library match	Level 2	environmental	personal care products chemicals and metabolites	50	11.2319	23	31
Didodecyl_3,3'-thiodipropionate_oxide	pos	20.086	553.389	library match	Level 2	environmental	personal care products chemicals and metabolites	30.4348	6.88406	14	19
Diethyl_phthalate	pos	11.896	223.097	library match	Level 1	environmental	plasticizers and metabolites	100	99.6377	46	275
Diethylene_glycol_dibenzoate	pos	14.551	315.123	library match	Level 2	environmental	plasticizers and metabolites	47.8261	9.42029	22	26
Diethylene_glycol_monobutyl_ether	pos	10.37	163.133	library match	Level 2	environmental	industrial chemicals	95.6522	59.4203	44	164
Dihexyl_phthalate	pos	14.635	335.22	library match	Level 2	environmental	plasticizers and metabolites	100	98.1884	46	271
Diisopropyl_phthalate	pos	16.27	251.128	library match	Level 2	environmental	plasticizers and metabolites	86.9565	41.3043	40	114
Di-n-butyl_phthalate_1	neg	14.31	277.144	library match	Level 2	environmental	plasticizers and metabolites	89.1304	39.1304	41	108
Di-n-butyl_phthalate_2	pos	13.666	279.159	library match	Level 2	environmental	plasticizers and metabolites	76.087	26.4493	35	73
Diosgenin	pos	14.863	415.321	library match	Level 2	environmental	plant metabolites and other natural products	100	99.6377	46	275
Diphenyl phosphate	neg	10.4086	249.032	target	Level 1	environmental	flame retardants	13	2	6	6
Disopyramide	pos	9.132	340.239	library match	Level 2	environmental	drugs and metabolites	28.2609	9.78261	13	27
Diuron	neg	12.8444	231.01	target	Level 1	environmental	insecticides, pesticides, fungicides, herbicides and metabolites	15	3	7	7
Docosahexaenoic_acid	neg	17.735	327.233	library match	Level 2	endogenous	fatty acids and derivatives	100	100	46	276
Docosahexaenoyl	pos	21.725	792.554	library match	Level 2	endogenous	fatty acids and derivatives	100	87.6812	46	242
Dodecanedioic_acid	neg	12.125	229.145	library match	Level 2	endogenous	fatty acids and derivatives	100	100	46	276
Drospirenone	pos	18.394	367.227	library match	Level 2	environmental	drugs and metabolites	47.8261	9.78261	22	27
drug_1	pos	14.396	150.128	library match	Level 2	environmental	drugs and metabolites	15.2174	11.9565	7	33
drug_2	pos	12.657	194.118	library match	Level 2	environmental	drugs and metabolites	89.1304	43.1159	41	119
Eicosapentaenoic_acid	neg	17.459	301.217	library match	Level 2	endogenous	fatty acids and derivatives	100	100	46	276
Eicosapentaenoic_acid_ethyl_ester	pos	16.748	331.263	library match	Level 2	endogenous	fatty acids and derivatives	100	99.6377	46	275
Enterolactone	neg	11.4954	297.113	target	Level 1	environmental	foods and additives	72	33	33	91
Epiestradiol	pos	10.788	159.081	library match	Level 2	endogenous	hormones	95.6522	60.1449	44	166
epimethendiol	pos	19.741	269.226	library match	Level 2	environmental	drugs and metabolites	100	99.6377	46	275
Equol	neg	11.4767	241.087	target	Level 1	environmental	foods and additives	11	5	5	13
Eriosematin	pos	14.664	313.144	library match	Level 2	environmental	plant metabolites and other natural products	100	93.1159	46	257
Estrone-3-sulfate	neg	11.213	349.112	library match	Level 2	endogenous	other metabolites	95.6522	87.3188	44	241
Ethyl_vanillin	neg	11.364	165.056	library match	Level 2	environmental	foods and additives	100	97.8261	46	270
ethyl-3-indoleacetate	pos	10.48	204.102	library match	Level 2	environmental	foods and additives	100	99.6377	46	275
Ethylparaben	neg	7.887	165.056	library match	Level 2	environmental	foods and additives	100	92.029	46	254
Etilefrine	pos	10.205	182.118	library match	Level 2	environmental	drugs and metabolites	100	98.913	46	273
Eupatilin	neg	9.602	343.086	library match	Level 2	environmental	drugs and metabolites	100	98.913	46	273
FA_18	neg	15.664	311.223	library match	Level 2	endogenous	fatty acids and derivatives	100	100	46	276
FA_18:1+3O	neg	13.375	329.233	library match	Level 2	endogenous	fatty acids and derivatives	97.8261	74.2754	45	205
Fenuron	pos	8.45925	165.102	target	Level 1	environmental	insecticides, pesticides, fungicides, herbicides and metabolites	4	1	2	3
Furosemide	neg	8.839	329.001	library match	Level 2	environmental	drugs and metabolites	17.3913	4.34783	8	12
Gabapentin_1	pos	4.99	172.133	library match	Level 2	environmental	drugs and metabolites	60.8696	15.2174	28	42
Gabapentin_2	pos	17.513	172.133	library match	Level 2	environmental	drugs and metabolites	30.4348	11.2319	14	31
Gabapentin_Related_Compound_E	neg	7.787	185.082	library match	Level 2	environmental	drugs and metabolites	100	100	46	276
Gallic_acid	neg	8.9	170.119	library match	Level 2	environmental	foods and additives	89.1304	44.5652	41	123
GAMMA-CAPROLACTONE	pos	8.667	115.075	library match	Level 2	endogenous	other metabolites	89.1304	37.6812	41	104
gamma-Dodecalactone	pos	17.987	199.17	library match	Level 2	environmental	foods and additives	100	99.6377	46	275
gamma-Undecalactone	pos	18.12	185.154	library match	Level 2	environmental	foods and additives	91.3043	42.029	42	116
Gaultherin_1	pos	5.84	153.055	library match	Level 2	environmental	drugs and metabolites	100	87.6812	46	242
Gaultherin_2	pos	13.783	153.055	library match	Level 2	environmental	drugs and metabolites	100	98.913	46	273
Gelomulide N	pos	14.744	415.211	library match	Level 2	environmental	plant metabolites and other natural products	34.7826	6.15942	16	17
Glycochenodeoxycholic_acid	pos	14.728	432.312	library match	Level 2	endogenous	bile acids	100	100	46	276
Glycocholate_1	neg	13.832	464.302	library match	Level 2	endogenous	bile acids	100	100	46	276
Glycocholate_2	pos	13.855	430.296	library match	Level 2	endogenous	bile acids	100	99.6377	46	275
Glycocholic_acid	pos	13.676	448.307	library match	Level 2	endogenous	bile acids	100	99.6377	46	275
Glycohyodeoxycholic_acid	pos	14.857	450.322	library match	Level 2	endogenous	bile acids	100	99.6377	46	275
glycolithocholic_acid	neg	15.54	432.313	library match	Level 2	endogenous	bile acids	100	100	46	276
Glycoursodeoxycholic_acid_1	neg	13.129	448.308	library match	Level 2	endogenous	bile acids	100	100	46	276
Glycoursodeoxycholic_acid_2	neg	14.738	897.622	library match	Level 2	endogenous	bile acids	76.087	37.3188	35	103
Glycoursodeoxycholic_acid_3	pos	13.259	432.312	library match	Level 2	endogenous	bile acids	100	99.2754	46	274
Glycoursodeoxycholic_acid_4	pos	14.787	450.322	library match	Level 2	endogenous	bile acids	100	99.6377	46	275
Glycyrrhetinic_Acid	neg	16.754	469.333	library match	Level 2	environmental	foods and additives	100	100	46	276
Hederagenin	neg	15.669	471.349	library match	Level 2	environmental	plant metabolites and other natural products	100	99.2754	46	274
Hemin_cation	pos	16.365	616.178	library match	Level 2	endogenous	other metabolites	100	98.5507	46	272
Hexaethylene_glycol	pos	6.806	283.175	library match	Level 2	environmental	industrial chemicals	100	100	46	276
Hexanedioic_acid	neg	3.507	145.051	library match	Level 2	environmental	other environmental contaminants and metabolites	100	99.2754	46	274
Himbacine	pos	17.744	346.274	library match	Level 2	environmental	plant metabolites and other natural products	100	99.6377	46	275
Hippuric_acid	neg	4.865	178.051	library match	Level 2	endogenous	other metabolites	100	100	46	276
honokiol	pos	12.238	289.12	library match	Level 2	environmental	plant metabolites and other natural products	91.3043	39.8551	42	110
humulone_1	pos	16.033	363.221	library match	Level 2	environmental	foods and additives	30.4348	5.07246	14	14
humulone_2	pos	12.095	385.199	library match	Level 2	environmental	foods and additives	100	99.6377	46	275
Hydrocortisone	pos	12.2304	363.217	target	Level 1	endogenous	hormones	100	100	46	276
hydroquinidine	pos	10.552	327.207	library match	Level 2	environmental	drugs and metabolites	80.4348	29.7101	37	82
Hydroxycotinine	pos	5.224	193.098	library match	Level 1	environmental	other environmental contaminants and metabolites	95.6522	88.4058	44	244
Hydroxyphenethylamine	pos	10.106	138.092	library match	Level 2	endogenous	other metabolites	76.087	52.8986	35	146
Hydroxyphenyllactic acid_1	pos	13.353	183.065	library match	Level 2	endogenous	aminoacids and derivatives	71.7391	23.1884	33	64
HYDROXYPHENYLLACTIC_ACID_2	neg	2.873	181.051	library match	Level 2	endogenous	aminoacids and derivatives	100	100	46	276
Hydroxyzine	pos	14.264	375.184	library match	Level 2	environmental	drugs and metabolites	100	68.1159	46	188
hyodeoxycholic_acid	pos	14.657	375.29	library match	Level 2	endogenous	bile acids	100	98.5507	46	272
Ibuprofen	neg	14.0157	205.123	target	Level 1	environmental	drugs and metabolites	91	74	42	203
Imidacloprid	pos	8.13947	256.06	target	Level 1	environmental	insecticides, pesticides, fungicides, herbicides and metabolites	2	1	1	2
Iminostilbene	pos	11.898	194.097	library match	Level 2	environmental	drugs and metabolites	28.2609	5.7971	13	16
Indolacetic_acid	neg	7.589	174.056	library match	Level 2	endogenous	other metabolites	100	100	46	276
Indole-3-acetamide	pos	7.648	175.087	library match	Level 2	environmental	foods and additives	100	100	46	276
Indole-3-acetic acid	pos	7.672	176.071	library match	Level 2	endogenous	other metabolites	100	100	46	276
Indole-3-carboxyaldehyde	pos	9.169	146.06	library match	Level 2	endogenous	other metabolites	100	99.6377	46	275
Indolelactic_acid	pos	6.025	206.081	library match	Level 2	endogenous	aminoacids and derivatives	100	100	46	276
Indolepropionic acid	neg	9.255	188.072	library match	Level 1	endogenous	other metabolites	100	100	46	276
Iodopropynyl_butylcarbamate_(IPBC)	pos	13.145	281.998	library match	Level 2	environmental	industrial chemicals	23.913	6.15942	11	17
Ioxynil	neg	10.479	369.824	library match	Level 2	environmental	insecticides, pesticides, fungicides, herbicides and metabolites	100	92.3913	46	255
Isokobusone	pos	15.635	223.17	library match	Level 2	environmental	foods and additives	100	98.5507	46	272
Isopalmitic acid	neg	18.336	255.233	library match	Level 2	endogenous	fatty acids and derivatives	100	90.5797	46	250
Isophorone	pos	11.255	139.112	library match	Level 2	environmental	foods and additives	71.7391	20.6522	33	57
Kaempferol-3-O-glucoside-6''-p-coumaroyl	neg	12.856	593.13	library match	Level 2	environmental	foods and additives	84.7826	43.1159	39	119
Ketoprofen	pos	11.615	272.128	library match	Level 2	environmental	drugs and metabolites	95.6522	56.8841	44	157
Lagocholic acid	pos	15.097	817.581	library match	Level 2	endogenous	bile acids	65.2174	31.8841	30	88
Lamotrigine	pos	9.426	256.016	library match	Level 2	environmental	drugs and metabolites	41.3043	10.8696	19	30
Lauryl_diethanolamide	pos	16.083	288.253	library match	Level 2	environmental	personal care products chemicals and metabolites	86.9565	31.8841	40	88
Leflunomide	neg	11.802	269.055	library match	Level 2	environmental	drugs and metabolites	26.087	5.07246	12	14
lenticin	pos	5.915	247.144	library match	Level 2	environmental	foods and additives	100	100	46	276
Levothyroxine	neg	13.695	775.681	library match	Level 2	endogenous	hormones	97.8261	85.1449	45	235
lindenenol	pos	12.068	231.138	library match	Level 2	environmental	plant metabolites and other natural products	32.6087	9.42029	15	26
Linoleic_acid_1	pos	15.439	281.248	library match	Level 2	endogenous	fatty acids and derivatives	100	97.8261	46	270
Linoleic_acid_2	pos	15.777	303.232	library match	Level 2	endogenous	fatty acids and derivatives	89.1304	57.2464	41	158
Linoleic_acid_3	pos	17.191	279.232	library match	Level 2	endogenous	fatty acids and derivatives	100	99.6377	46	275
Linoleyl-carnitine	pos	17.406	424.342	library match	Level 2	endogenous	fatty acids and derivatives	100	99.6377	46	275
Lithocholic_Acid	neg	16.306	375.29	library match	Level 2	endogenous	bile acids	100	100	46	276
Litochol-11-enic_acid	neg	18.831	373.276	library match	Level 2	endogenous	bile acids	71.7391	21.0145	33	58
Loratadine	pos	15.946	383.152	library match	Level 2	environmental	drugs and metabolites	82.6087	63.0435	38	174
Losartan	pos	12.415	423.17	library match	Level 2	environmental	drugs and metabolites	97.8261	75.7246	45	209
Lupinine	pos	9.945	170.154	library match	Level 2	environmental	plant metabolites and other natural products	67.3913	23.5507	31	65
Lyso-PC(16:0)	pos	17.84	496.341	library match	Level 2	endogenous	sterol and phospholipids and derivatives	36.9565	10.5072	17	29
Medroxyprogesterone	neg	7.496	343.224	library match	Level 2	environmental	drugs and metabolites	67.3913	23.5507	31	65
Meloxicam	pos	10.471	352.042	library match	Level 2	environmental	drugs and metabolites	8.69565	1.44928	4	4
Memantine	pos	14.502	180.175	library match	Level 2	environmental	drugs and metabolites	86.9565	48.5507	40	134
mesterolone	pos	18.22	287.237	library match	Level 2	environmental	drugs and metabolites	100	98.1884	46	271
metenolone	pos	19.737	285.222	library match	Level 2	environmental	drugs and metabolites	95.6522	73.1884	44	202
Methyl indole-3-acetate	pos	11.473	190.087	library match	Level 2	endogenous	other metabolites	100	99.6377	46	275
methyl_(4aR)-5,6-dihydroxy-1,1-dimethyl-7-propan-2-yl-2,3,4,9,10,10a-hexahydrophenanthrene-4a-carboxylate	neg	16.736	345.208	library match	Level 2	environmental	plant metabolites and other natural products	95.6522	46.3768	44	128
methyl_2-((4-methyl-2-oxo-2H-chromen-7-yl)oxy)propanoate	pos	13.736	263.092	library match	Level 2	ambiguous	ambiguous	28.2609	5.07246	13	14
Methyl_trans-styryl_ketone	pos	10.193	147.08	library match	Level 2	environmental	foods and additives	84.7826	29.7101	39	82
Methylophiopogonanone_B	pos	13.989	329.139	library match	Level 2	environmental	plant metabolites and other natural products	93.4783	64.4928	43	178
Methylparaben	neg	9.87448	151.04	target	Level 1	environmental	personal care products chemicals and metabolites	76	37	35	101
Monoelaidin_1	pos	17.747	339.289	library match	Level 2	endogenous	fatty acids and derivatives	93.4783	50	43	138
Monoethyl phthalate	neg	6.58613	193.051	target	Level 1	environmental	plasticizers and metabolites	13	3	6	7
Mono-iso-butyl_phthalate	pos	13.008	223.097	library match	Level 2	environmental	plasticizers and metabolites	76.087	36.9565	35	102
Monolinolenin	pos	17.476	353.268	library match	Level 2	endogenous	fatty acids and derivatives	100	82.2464	46	227
Monomyristin	pos	17.574	303.253	library match	Level 2	environmental	personal care products chemicals and metabolites	39.1304	12.6812	18	35
Monoolein_1	pos	17.645	357.301	library match	Level 2	endogenous	fatty acids and derivatives	93.4783	47.4638	43	131
Monoolein_2	pos	18.414	357.3	library match	Level 2	endogenous	fatty acids and derivatives	100	96.0145	46	265
Monopalmitolein	pos	17.796	329.269	library match	Level 2	endogenous	fatty acids and derivatives	89.1304	57.6087	41	159
m-xylene-4-sulfonic_acid_1	neg	7.385	185.028	library match	Level 2	environmental	industrial chemicals	78.2609	25	36	69
m-xylene-4-sulfonic_acid_2	neg	9.713	185.028	library match	Level 2	environmental	industrial chemicals	21.7391	10.8696	10	30
m-xylene-4-sulfonic_acid_3	neg	13.18	185.028	library match	Level 2	environmental	industrial chemicals	17.3913	7.6087	8	21
myrcene	pos	9.333	159.117	library match	Level 2	environmental	foods and additives	100	97.1014	46	268
Myristamidopropyl_betaine	pos	16.918	371.327	library match	Level 2	environmental	personal care products chemicals and metabolites	17.3913	2.89855	8	8
Myristoyl-carnitine	pos	16.854	372.311	library match	Level 2	endogenous	fatty acids and derivatives	100	99.6377	46	275
N-(cinnamoyl)glycine	pos	7.768	206.081	library match	Level 1	environmental	foods and additives	100	100	46	276
N1-Methyl-4-pyridone-3-carboxamide	pos	2.821	153.066	library match	Level 2	endogenous	other metabolites	100	100	46	276
Nandrolone	pos	15.211	275.201	library match	Level 2	environmental	drugs and metabolites	100	99.6377	46	275
Naproxen	pos	11.613	231.102	library match	Level 2	environmental	drugs and metabolites	100	54.3478	46	150
N-Butylbenzenesulfonamide	pos	12.237	214.09	library match	Level 2	environmental	plasticizers and metabolites	58.6957	16.6667	27	46
N-Dodecanoyl-N-methylglycine	neg	15.078	270.208	library match	Level 2	environmental	personal care products chemicals and metabolites	13.0435	2.89855	6	8
Neopentyl_glycol_dibenzoate	pos	16.001	313.144	library match	Level 2	environmental	plasticizers and metabolites	91.3043	34.058	42	94
N-ethylperfluoro-1-octanesulfonamicoacetic acid (NEtFOSAA)	neg	15.6365	583.983	target	Level 1	environmental	PFAS	20	6	9	17
Niacinamide	pos	3.346	123.055	library match	Level 2	environmental	foods and additives	100	99.6377	46	275
Nimesulide	neg	12.744	307.04	library match	Level 2	environmental	drugs and metabolites	50	22.1014	23	61
N-lauroylethanolamine	pos	16.222	244.228	library match	Level 2	endogenous	fatty acids and derivatives	80.4348	22.4638	37	62
N-methylperfluoro-1-butanesulfonamide (NMeFBSA)	neg	14.1655	311.975	target	Level 1	environmental	PFAS	20	5	9	15
N-methylperfluoro-1-octanesulfonamidoacetic acid (NMeFOSAA)	neg	15.4117	569.967	target	Level 1	environmental	PFAS	46	25	21	69
N-Oleoylglycine	pos	17.93	340.285	library match	Level 2	endogenous	aminoacids and derivatives	17.3913	3.26087	8	9
Nonaethylene_glycol	pos	8.292	415.254	library match	Level 2	environmental	industrial chemicals	100	93.8406	46	259
Nordihydroguaiaretic_acid	pos	14.644	303.16	library match	Level 2	environmental	plant metabolites and other natural products	73.913	23.1884	34	64
Norharman	pos	11.321	169.076	library match	Level 2	environmental	foods and additives	97.8261	73.1884	45	202
Norsertraline	pos	14.312	292.065	library match	Level 2	environmental	drugs and metabolites	10.8696	2.53623	5	7
Octanoyl-L-Carnitine	pos	11.784	288.217	library match	Level 2	endogenous	fatty acids and derivatives	100	99.6377	46	275
Octyl-methoxycinnamate	pos	17.808	291.195	library match	Level 2	environmental	personal care products chemicals and metabolites	2.17391	0.724638	1	2
O-dodecanoylcarnitine	pos	15.677	344.279	library match	Level 2	endogenous	fatty acids and derivatives	100	99.6377	46	275
Oleanolic_acid_1	neg	19.664	455.354	library match	Level 2	environmental	foods and additives	100	66.6667	46	184
Oleanolic_acid_2	pos	20.156	439.357	library match	Level 2	environmental	foods and additives	76.087	52.8986	35	146
Oleic_acid	neg	18.541	281.249	library match	Level 2	endogenous	fatty acids and derivatives	100	100	46	276
Oleic_acid_ethyl_ester	pos	17.134	311.294	library match	Level 2	environmental	foods and additives	69.5652	13.0435	32	36
Oxybenzone	neg	14.915	227.071	target	Level 1	environmental	personal care products chemicals and metabolites	13	3	6	9
oxymetholone_1	pos	19.741	299.237	library match	Level 2	environmental	drugs and metabolites	100	99.6377	46	275
oxymetholone_2	pos	18.238	317.248	library match	Level 2	environmental	drugs and metabolites	100	99.6377	46	275
Paeonol	pos	8.277	167.071	library match	Level 2	environmental	plant metabolites and other natural products	100	79.3478	46	219
Palmitoleic_acid	neg	17.69	253.217	library match	Level 2	endogenous	fatty acids and derivatives	100	100	46	276
Paracetamol	pos	4.98913	152.071	target	Level 1	environmental	drugs and metabolites	74	25	34	70
Pargyline N-oxide	pos	12.707	176.107	library match	Level 2	environmental	drugs and metabolites	50	9.42029	23	26
PC(18:0/22:4)	pos	21.098	837.622	library match	Level 2	endogenous	sterol and phospholipids and derivatives	41.3043	14.4928	19	40
PC(18:2/18:2)	pos	20.832	781.557	library match	Level 2	endogenous	sterol and phospholipids and derivatives	82.6087	49.2754	38	136
p-Coumaraldehyde	pos	11.355	149.06	library match	Level 2	environmental	foods and additives	65.2174	17.3913	30	48
p-coumaric_acid	pos	14.621	147.044	library match	Level 2	environmental	foods and additives	80.4348	27.1739	37	75
P-cresol sulfate	neg	6.96	187.007	library match	Level 2	endogenous	other metabolites	100	100	46	276
PE(16:0/22:6)	neg	20.943	762.508	library match	Level 2	endogenous	sterol and phospholipids and derivatives	100	96.3768	46	266
PE_34	neg	21.254	714.509	library match	Level 2	endogenous	sterol and phospholipids and derivatives	100	90.2174	46	249
PEG-6	pos	7.637	223.154	library match	Level 2	environmental	industrial chemicals	100	98.913	46	273
Pentachlorophenol	neg	14.2311	262.84	target	Level 1	environmental	insecticides, pesticides, fungicides, herbicides and metabolites	100	97	46	267
Pentadecanoic_acid	neg	17.826	241.218	library match	Level 2	environmental	foods and additives	100	93.4783	46	258
Pentaethylene_glycol	pos	6.101	239.149	library match	Level 2	environmental	industrial chemicals	100	99.6377	46	275
Perfluoro-1-butanesulfonate (PFBS)	neg	10.849	298.943	target	Level 1	environmental	PFAS	48	19	22	53
Perfluoro-1-heptanesulfonate (PFHpS)	neg	13.8844	448.933	target	Level 1	environmental	PFAS	100	100	46	276
Perfluoro-1-hexanesulfonate (PFHxS)	neg	13.0693	398.937	target	Level 1	environmental	PFAS	100	100	46	276
Perfluoro-1-octanesulfonamidoacetic acid (FOSAA)	neg	15.1024	555.952	target	Level 1	environmental	PFAS	15	4	7	12
Perfluoro-1-octanesulfonate (PFOS)	neg	14.559	498.93	target	Level 1	environmental	PFAS	100	100	46	276
Perfluoro-1-pentanesulfonate (PFPeS)	neg	12.123	348.94	target	Level 1	environmental	PFAS	63	37	29	102
Perfluoro-n-butanoic acid (PFBA)	neg	7.33556	212.979	target	Level 1	environmental	PFAS	65	24	30	66
Perfluoro-n-decanoic acid (PFDA)	neg	15.1305	512.96	target	Level 1	environmental	PFAS	100	100	46	276
Perfluoro-n-dodecanoic acid (PFDoDA)	neg	16.0018	612.954	target	Level 1	environmental	PFAS	100	85	46	234
Perfluoro-n-heptanoic acid (PFHpA)	neg	13.0224	362.97	target	Level 1	environmental	PFAS	96	71	44	195
Perfluoro-n-hexanoic acid (PFHxA)	neg	11.9637	312.973	target	Level 1	environmental	PFAS	26	6	12	16
Perfluoro-n-nonanoic acid (PFNA)	neg	14.5496	462.963	target	Level 1	environmental	PFAS	100	100	46	276
Perfluoro-n-octanoic acid (PFOA)	neg	13.8563	412.966	target	Level 1	environmental	PFAS	100	100	46	276
Perfluoro-n-pentanoic acid (PFPeA)	neg	10.4274	262.976	target	Level 1	environmental	PFAS	39	8	18	23
Perfluoro-n-tetradecanoic acid (PFTeDA)	neg	16.6481	712.947	target	Level 1	environmental	PFAS	26	8	12	23
Perfluoro-n-tridecanoic acid (PFTrDA)	neg	16.3577	662.95	target	Level 1	environmental	PFAS	93	67	43	184
Perfluoro-n-undecanoic acid (PFUnDA)	neg	15.599	562.957	target	Level 1	environmental	PFAS	100	100	46	276
Perfluorooctane sulfonamide (FOSA)	neg	16.0205	497.946	target	Level 1	environmental	PFAS	59	33	27	92
Pestalotin	pos	11.466	215.128	library match	Level 2	environmental	plant metabolites and other natural products	21.7391	10.1449	10	28
PFDoS	neg	16.346	698.92	library match	Level 2	environmental	PFAS	36.9565	29.3478	17	81
PFDS	neg	15.398	598.925	library match	Level 2	environmental	PFAS	91.3043	53.9855	42	149
PFNS	neg	14.874	548.928	library match	Level 2	environmental	PFAS	89.1304	56.1594	41	155
PG(16:0/22:6)	neg	18.613	794.511	library match	Level 2	endogenous	sterol and phospholipids and derivatives	100	74.2754	46	205
PG(16:1/18:1)	neg	21.237	746.514	library match	Level 2	endogenous	sterol and phospholipids and derivatives	100	89.8551	46	248
Phenazone	pos	8.353	189.103	library match	Level 2	environmental	drugs and metabolites	95.6522	72.4638	44	200
Phenethylacetate	pos	20.935	165.091	library match	Level 2	environmental	foods and additives	100	97.8261	46	270
Phenyl_benzoate	neg	12.22	197.061	library match	Level 2	environmental	personal care products chemicals and metabolites	80.4348	24.2754	37	67
Phenylacetaldehyde	pos	16.468	121.065	library match	Level 2	endogenous	other metabolites	36.9565	8.69565	17	24
Phenylacetylglutamine	pos	5.586	265.119	library match	Level 2	endogenous	aminoacids and derivatives	100	100	46	276
Phenylparaben	neg	13.108	213.056	library match	Level 2	environmental	personal care products chemicals and metabolites	82.6087	54.7101	38	151
Phe-Trp	pos	8.919	352.166	library match	Level 2	endogenous	aminoacids and derivatives	100	100	46	276
Phthalic_acid	pos	13.562	167.034	library match	Level 2	environmental	industrial chemicals	28.2609	11.5942	13	32
Phthalic_anhydride_1	pos	6.686	149.023	library match	Level 2	environmental	industrial chemicals	97.8261	53.2609	45	147
Phthalic_anhydride_2	pos	4.313	149.024	library match	Level 2	environmental	industrial chemicals	84.7826	25.7246	39	71
PI(18:0/20:4)	neg	18.976	886.556	library match	Level 2	endogenous	sterol and phospholipids and derivatives	97.8261	72.4638	45	200
PI(18:1/20:4)	neg	18.759	884.54	library match	Level 2	endogenous	sterol and phospholipids and derivatives	86.9565	59.058	40	163
PI_36_1	neg	18.752	857.519	library match	Level 2	endogenous	sterol and phospholipids and derivatives	100	86.5942	46	239
PI_36_2	neg	18.972	861.551	library match	Level 2	endogenous	sterol and phospholipids and derivatives	100	81.5217	46	225
PI_38	neg	19.002	885.552	library match	Level 2	endogenous	sterol and phospholipids and derivatives	97.8261	81.1594	45	224
Piperine	pos	14.248	286.143	library match	Level 2	environmental	foods and additives	100	99.6377	46	275
PR100968_Kaempferol-3-Glucoside-6''-p-coumaroyl|Kaem-3-Glc-6pp-p-Cou|Tiliroside|Tribuloside|kaempferol-3-O-(6-p-coumaroyl)-glucoside|Potengriffioside_A|Kaempferol-3-Glucoside-6-p-coumaroyl	neg	11.146	593.131	library match	Level 2	environmental	foods and additives	65.2174	25.3623	30	70
Progesterone	pos	15.3435	315.232	target	Level 1	endogenous	hormones	30	14	14	38
progesterone_isomer	pos	12.097	337.212	library match	Level 2	endogenous	hormones	95.6522	83.3333	44	230
Prolintane	pos	14.891	218.19	library match	Level 2	environmental	drugs and metabolites	13.0435	9.42029	6	26
propiconazole	pos	15.373	342.078	library match	Level 1	environmental	insecticides, pesticides, fungicides, herbicides and metabolites	47.8261	11.9565	22	33
Propylparaben	neg	12.6945	179.071	target	Level 1	environmental	personal care products chemicals and metabolites	41	14	19	39
Protocatechuic_acid	neg	6.021	153.019	library match	Level 2	environmental	foods and additives	100	100	46	276
Pterosin_B	pos	11.989	219.138	library match	Level 2	environmental	foods and additives	32.6087	7.6087	15	21
Pygenic_acid_A_1	neg	16.599	471.348	library match	Level 2	environmental	plant metabolites and other natural products	100	100	46	276
Pygenic_acid_A_2	neg	17.126	471.349	library match	Level 2	environmental	plant metabolites and other natural products	100	100	46	276
Pygenic_acid_B	neg	15.457	487.345	library match	Level 2	environmental	plant metabolites and other natural products	100	100	46	276
Pygenic_acid_C_1	neg	17.039	487.343	library match	Level 2	environmental	plant metabolites and other natural products	100	100	46	276
Pygenic_acid_C_2	neg	13.408	487.343	library match	Level 2	environmental	plant metabolites and other natural products	95.6522	58.6957	44	162
Quinidine	pos	10.213	325.191	library match	Level 2	environmental	drugs and metabolites	60.8696	18.4783	28	51
Quinoline_3	pos	6.022	130.066	library match	Level 2	environmental	industrial chemicals	100	100	46	276
Rhyncophylline	neg	6.426	383.192	library match	Level 2	environmental	plant metabolites and other natural products	97.8261	55.4348	45	153
Rimantadine	pos	12.352	180.175	library match	Level 2	environmental	drugs and metabolites	91.3043	48.5507	42	134
Sertraline	pos	14.093	306.081	library match	Level 2	environmental	drugs and metabolites	13.0435	2.89855	6	8
Sinapic_acid	neg	5.778	223.061	library match	Level 2	environmental	foods and additives	100	99.6377	46	275
Sodium lauryl sulfate	neg	15.389	265.148	library match	Level 1	environmental	personal care products chemicals and metabolites	95.6522	45.2899	44	125
Sodium_4-hydroxy-benzoate	pos	11.891	139.039	library match	Level 2	endogenous	other metabolites	100	99.6377	46	275
Sodium_taurodeoxycholate	neg	14.588	498.291	library match	Level 2	endogenous	bile acids	100	100	46	276
Solasodin	pos	13.872	414.337	library match	Level 2	environmental	plant metabolites and other natural products	100	95.6522	46	264
Stearoyl-carnitine	pos	18.433	428.374	library match	Level 2	endogenous	fatty acids and derivatives	95.6522	80.0725	44	221
Stercobilin	pos	11.729	595.35	library match	Level 2	endogenous	other metabolites	93.4783	89.1304	43	246
Steviol	pos	18.222	319.228	library match	Level 2	environmental	foods and additives	91.3043	75	42	207
Strophanthidin	pos	9.505	405.227	library match	Level 2	environmental	plant metabolites and other natural products	63.0435	34.4203	29	95
Suberic_acid	neg	6.936	173.082	library match	Level 2	endogenous	other metabolites	100	100	46	276
Sulfamethoxazole	neg	7.484	252.045	library match	Level 2	environmental	drugs and metabolites	21.7391	3.62319	10	10
Sulfapyridine	pos	5.812	250.064	library match	Level 2	environmental	drugs and metabolites	10.8696	2.53623	5	7
Sulfasalazine	neg	10.028	397.061	library match	Level 2	environmental	drugs and metabolites	76.087	24.2754	35	67
Sulfochenodeoxycholic_acid	neg	13.469	471.242	library match	Level 2	endogenous	bile acids	100	100	46	276
Sulfolithocholic_acid	neg	14.378	455.248	library match	Level 2	endogenous	bile acids	100	100	46	276
Sulforaphane	pos	8.476	178.036	library match	Level 2	environmental	foods and additives	100	85.1449	46	235
Tartaric_acid	neg	18.539	149.01	library match	Level 2	environmental	foods and additives	19.5652	4.34783	9	12
Tauroallocholic_acid	neg	13.696	514.285	library match	Level 2	endogenous	bile acids	100	93.1159	46	257
Terbinafine	pos	17.7	292.206	library match	Level 2	environmental	drugs and metabolites	13.0435	2.89855	6	8
Testosterone	pos	14.1492	289.216	target	Level 1	endogenous	hormones	100	100	46	276
Tetradecylsulfate	neg	16.304	293.18	library match	Level 2	environmental	drugs and metabolites	80.4348	35.5072	37	98
Theobromine	pos	5.064	181.072	library match	Level 2	environmental	foods and additives	100	99.6377	46	275
Theophylline	pos	5.879	181.072	library match	Level 2	environmental	foods and additives	100	100	46	276
Thymol	neg	11.133	149.097	library match	Level 2	environmental	plant metabolites and other natural products	100	88.7681	46	245
total branched PFHpS (br-PFHpS)	neg	13.6596	448.933	target	Level 1	environmental	PFAS	91	77	42	213
total branched PFHxS (br-PFHxS)	neg	13.0693	398.937	target	Level 1	environmental	PFAS	91	75	42	206
total branched PFOS (br-PFOS)	neg	14.2967	498.93	target	Level 1	environmental	PFAS	100	100	46	276
Tramadol	pos	8.719	264.197	library match	Level 2	environmental	drugs and metabolites	47.8261	13.4058	22	37
trans-Cinnamaldehyde	pos	19.593	133.065	library match	Level 2	environmental	foods and additives	65.2174	21.0145	30	58
trans-Cinnamic_acid	pos	10.627	149.06	library match	Level 2	environmental	foods and additives	100	84.058	46	232
Trazodone	pos	13.797	372.159	library match	Level 2	environmental	drugs and metabolites	56.5217	15.2174	26	42
Tributylamine	pos	9.866	186.222	library match	Level 2	environmental	industrial chemicals	56.5217	14.4928	26	40
Triclocarban	neg	15.972	312.971	library match	Level 2	environmental	personal care products chemicals and metabolites	17.3913	3.62319	8	10
Triclosan	neg	16.2828	286.944	target	Level 1	environmental	personal care products chemicals and metabolites	43	13	20	37
Tricosanoic_acid	neg	20.117	353.343	library match	Level 2	endogenous	fatty acids and derivatives	97.8261	82.6087	45	228
Tridecanedioic_acid	neg	13.002	243.16	library match	Level 2	endogenous	fatty acids and derivatives	100	100	46	276
Triethylene_glycol_dibenzoate	pos	11.904	359.15	library match	Level 2	environmental	plasticizers and metabolites	82.6087	35.8696	38	99
Triethylene_glycol_monomethyl_ether	pos	5.662	165.112	library match	Level 2	environmental	industrial chemicals	100	100	46	276
Trimethoprim	pos	7.355	291.146	library match	Level 2	environmental	drugs and metabolites	54.3478	14.4928	25	40
Triphenylphosphate	pos	15.35	327.078	library match	Level 1	environmental	flame retardants	2.17391	0.362319	1	1
Triphenylphosphine_oxide	pos	13.447	279.094	library match	Level 1	environmental	industrial chemicals	8.69565	3.26087	4	9
Tris(2-butoxyethyl) phosphate	pos	16.4153	399.251	target	Level 1	environmental	flame retardants	22	4	10	12
Tryptophan	pos	5.17	205.097	library match	Level 2	endogenous	aminoacids and derivatives	100	100	46	276
Undecaethylene_glycol	pos	8.985	503.307	library match	Level 2	environmental	industrial chemicals	100	84.4203	46	233
Undecanedioic_acid	neg	11.121	215.129	library match	Level 2	endogenous	fatty acids and derivatives	100	100	46	276
Ursocholanic_Acid	neg	19.014	359.296	library match	Level 2	endogenous	bile acids	86.9565	53.6232	40	148
ursocholic acid	pos	13.289	426.321	library match	Level 2	endogenous	bile acids	100	85.5072	46	236
Ursodeoxycholic_acid	pos	15.042	375.29	library match	Level 2	endogenous	bile acids	100	99.6377	46	275
ursodiol	neg	17.234	391.287	library match	Level 2	endogenous	bile acids	100	100	46	276
valproic acid	neg	13.226	143.108	library match	Level 2	environmental	drugs and metabolites	100	98.1884	46	271
Valsartan_acid	neg	8.12	265.073	library match	Level 2	environmental	drugs and metabolites	84.7826	63.0435	39	174
Vardenafil	pos	15.814	489.228	library match	Level 2	environmental	drugs and metabolites	47.8261	9.05797	22	25
Vitamin_D3	pos	20.956	385.347	library match	Level 2	endogenous	hormones	100	97.4638	46	269
Vitamin_K1	pos	12.36	226.181	library match	Level 2	environmental	foods and additives	69.5652	18.8406	32	52
Warfarin	pos	11.98	309.112	library match	Level 2	environmental	drugs and metabolites	56.5217	23.913	26	66
Zeaxanthin	pos	20.937	569.436	library match	Level 2	environmental	foods and additives	97.8261	69.5652	45	192
Zizyberanalic acid	pos	16.52	488.374	library match	Level 2	environmental	plant metabolites and other natural products	100	93.1159	46	257

## Sheet: Table S6-Level 1 confirmation
Supplementary Table S6. Analytes selected for confirmation at Level 1 with authentic standards.
Annotation	CAS-number	Supplier for authentic standard	Standard purity	Confirmed (yes/no)	Note
1,3-Diphenylguanidine	102-06-7	AK Scientific	0.9861	yes
1-Naphthalenesulfonic acid	85-47-2	Chemtronica	0.996	yes	cointegrated together with 2-Naphthalenesulfonic Acid as "1- / 2-naphthalenesulfonate (mix)"
2-Naphthalenesulfonic Acid	76530-12-6	Tokyo Chemical Industry (TCI)	0.999	yes	cointegrated together with 1-Naphthalenesulfonic Acid as "1- / 2-naphthalenesulfonate (mix)"
4-Methyl-1H-benzotriazole	29878-31-7	Merck	0.938	yes	coelution with 5-methyl-1H-benzotriazole
5-Methyl-1H-benzotriazole	136-85-6	Merck	1	yes	coelution with 4-methyl-1H-benzotriazole
2,6-Di-tert-butyl-4-nitrophenol	728-40-5	Merck	NA	yes
3′-Hydroxycotinine	34834-67-8	Merck	0.982	yes
4-Chlorophenol	106-48-9	Merck	0.998	yes
4-tert-Butylpyrocatechol	98-29-3	Merck	0.99	yes
Azelaic acid	123-99-9	Merck	0.997	yes
Chlorothalonil-4-hydroxy	28343-61-5	Merck	0.98	yes
Cyclohexylamine	108-91-8	VWR	0.998	yes
Sodium lauryl sulfate	151-21-3	Merck	0.987	yes
Propiconazole	60207-90-1	Honeywell	0.983	yes
Triphenyl phosphate	115-86-6	Merck	0.998	yes
Triphenylphosphine oxide	791-28-6	Merck	0.998	yes
Indolepropionic acid	830-96-6	Merck	0.999	yes
N-cinnamoylglycine	16534-24-0	Merck	1	yes
Diethyl phthalate	84-66-2	LGC	0.987	yes
Di-2-ethylhexyl phthalate (DEHP)	117-81-7	LGC	0.997	yes
3-hydroxycinnamic acid	501-52-0	Merck	1.005	no
benzenesulfonamide	98-10-2	Merck	0.999	no
phthalic acid	88-99-3	VWR	1	no
dicyclohexyl phthalate	84-61-7	LGC	0.979	no
dihexyl phthalate	84-75-3	LGC	0.994	no
NA: not available

## Sheet: Table S7-Level 1&2 ICC
Supplementary Table S7. Intraclass correlation coefficient (ICC) of Level 1 and Level 2 annotated substances.
Annotation	class	subclass	Sample detection frequency (%)	ICC	Exposure type
(+)-Costunolide	environmental	foods and additives	5.7971	0.0508749	4
(+)-Norephedrine	environmental	drugs and metabolites	29.3478	0.0426247	NA
(1beta,3beta,9xi,11alpha,14xi)-1,3,11-Trihydroxyfurosta-5,20(22),25-trien-27-yl_beta-D-glucopyranoside	ambiguous	ambiguous	66.3043	0.421229	NA
(1R)-(-)-Nopol	environmental	plant metabolites and other natural products	86.9565	0.396104	3
(1R,2R,5S,8R,14R,15R,16S)-16-hydroxy-1,2,14,17,17-pentamethyl-8-(prop-1-en-2-yl)pentacyclo[11.7.0.0,?.0?,?.0?,?]icosane-5,15-dicarboxylic_acid	ambiguous	ambiguous	100	0.517373	NA
(1S,4S,5R,9R,13S)-5,9-dimethyl-14-methylidenetetracyclo[11.2.1.0??,?????.0???,???]hexadec-10-ene-5-carboxylic_acid	ambiguous	ambiguous	98.913	0.644751	2
(1S,5R,9S,13R)-14-formyl-5,9-dimethyltetracyclo[11.2.1.0,?.0?,?]hexadec-14-ene-5-carboxylic_acid	ambiguous	ambiguous	95.6522	0.875954	2
(2-aminoethoxy)[3-(hexadecanoyloxy)-2-[icosa-5.8.11.14-tetraenoyloxy]propoxy]phosphinic_acid	endogenous	sterol and phospholipids and derivatives	94.2029	0.568419	NA
(2-aminoethoxy)[3-[octadec-11-enoyloxy]-2-[octadeca-9.12-dienoyloxy]propoxy]phosphinic_acid	endogenous	sterol and phospholipids and derivatives	88.4058	0.3315	3
(2-methoxycyclohexyl)[(3,4,5-trimethoxyphenyl)methyl]amine	ambiguous	ambiguous	99.6377	0.398361	3
(2S,4aS,6aS,6bR,12aS,14bR)-2,4a,6a,6b,9,9,12a-heptamethyl-10,13-dioxo-1,2,3,4,4a,5,6,6a,6b,7,8,8a,9,10,11,12,12a,12b,13,14b-icosahydropicene-2-carboxylic_acid	ambiguous	ambiguous	99.6377	0.459098	NA
(3,5-dimethoxyphenyl)methan-1-ol	environmental	foods and additives	99.2754	0.394666	3
(3Z)-3-butylidene-6,7-dihydroxy-4,5,6,7-tetrahydro-2-benzofuran-1-one	environmental	plant metabolites and other natural products	13.7681	0.0677011	4
(4R)-4-((3R,5R,7R,9S,10S,13R,14S,17R)-3,7-dihydroxy-10,13-dimethylhexadecahydro-1H-cyclopenta[a]phenanthren-17-yl)pentanoic_acid	ambiguous	ambiguous	65.2174	0.489593	NA
1 / 2-naphthalenesulfonate (mix)	environmental	industrial chemicals	13.4058	0.288885	4
1-(4-methoxyphenyl)ethanone	environmental	foods and additives	47.8261	0.794578	NA
1-(9Z-Octadecenoyl)-2-tetradecanoyl-sn-glycero-3-phosphocholine	endogenous	sterol and phospholipids and derivatives	80.4348	0.584986	NA
1,2-Dilinoleoyl-sn-glycero-3-phosphocholine	endogenous	sterol and phospholipids and derivatives	55.4348	0.0233781	NA
1,2-Dipentadecanoyl-sn-glycero-3-phosphocholine	endogenous	sterol and phospholipids and derivatives	89.8551	0.712753	2
1,3-Benzenedicarboxylic_acid	environmental	industrial chemicals	29.3478	< 0.01	NA
1,3-diphenylguanidine	environmental	industrial chemicals	82.971	< 0.01	3
1,4a-dimethyl-6-methylidene-5-[(2E)-3-methylpenta-2,4-dienyl]-3,4,5,7,8,8a-hexahydro-2H-naphthalene-1-carboxylic_acid	environmental	plant metabolites and other natural products	76.8116	0.496624	NA
10,11-Dihydro-10,11-dihydroxycarbamazepine	environmental	drugs and metabolites	43.1159	0.213309	NA
10-Hydroxydecanoic_acid	endogenous	fatty acids and derivatives	99.6377	0.267898	3
12-Hydroxydodecanoic_acid	endogenous	fatty acids and derivatives	99.6377	0.583592	NA
14-(hydroxymethyl)-5,9-dimethyl-15-oxapentacyclo[11.3.1.0,?.0?,?.0?,?]heptadecane-5-carboxylic_acid.1	ambiguous	ambiguous	100	0.579139	NA
16-Hydroxyhexadecanoic_acid	endogenous	fatty acids and derivatives	100	0.301064	3
16-hydroxypalmitic_acid	endogenous	fatty acids and derivatives	100	0.424416	NA
18b-glycyrrhetinic_acid	environmental	foods and additives	100	0.413179	NA
1-Hexadecanoyl-2-(9Z-octadecenoyl)-sn-glycero-3-phosphocholine.2	endogenous	sterol and phospholipids and derivatives	57.6087	0.00504066	NA
1-Hexadecanoyl-sn-glycerol	endogenous	fatty acids and derivatives	7.97101	< 0.01	4
1-Hydroxy-2-(9Z,12Z-octadecadienoyl)-sn-glycero-3-phosphoethanolamine	endogenous	sterol and phospholipids and derivatives	96.0145	0.508282	NA
1-methyl-4-methylidene-7-(propan-2-yl)-1,2,3,3a,4,5,6,8a-octahydroazulen-1-ol	environmental	plant metabolites and other natural products	73.1884	0.200683	NA
1-Methyladenosine	endogenous	other metabolites	16.3043	0.203478	4
1-Naphthol	environmental	other environmental contaminants and metabolites	7	0.313853	4
1-Octadecanoyl-2-(5Z,8Z,11Z,14Z-eicosatetraenoyl)-sn-glycero-3-phospho-(1'-myo-inositol)	endogenous	sterol and phospholipids and derivatives	89.4928	0.582909	NA
1-Octadecanoyl-2-(5Z,8Z,11Z,14Z-eicosatetraenoyl)-sn-glycero-3-phosphocholine	endogenous	sterol and phospholipids and derivatives	48.5507	0.189194	NA
1-Oleoyl-2-palmitoyl-sn-glycero-3-phosphocholine	endogenous	sterol and phospholipids and derivatives	40.942	0.112338	NA
1-Palmitoyl-2-linoleoyl-sn-glycero-3-phosphocholine	endogenous	sterol and phospholipids and derivatives	59.4203	0.212647	NA
2,4,5-Trimethoxybenzaldehyde	environmental	plant metabolites and other natural products	92.3913	0.117025	3
2,4,6-Tris(allyloxy)-1,3,5-triazine	environmental	insecticides, pesticides, fungicides, herbicides and metabolites	94.5652	< 0.01	3
2,4,7,9-Tetramethyl-5-decyne-4,7-diol	environmental	industrial chemicals	18.4783	0.0619388	4
2,4-Dichlorophenoxyacetic acid	environmental	insecticides, pesticides, fungicides, herbicides and metabolites	2	0.0995603	4
2',4'-Dihydroxyacetophenone	endogenous	other metabolites	86.9565	0.594808	NA
2,4-dihydroxyheptadecyl_acetate	environmental	industrial chemicals	98.913	0.502872	NA
2,5-Dichlorophenol	environmental	insecticides, pesticides, fungicides, herbicides and metabolites	1	< 0.01	4
2,5-dihydroxy_benzoic_acid	environmental	drugs and metabolites	99.6377	0.407161	NA
2,5-Dimethylbenzenesulfonic_acid	environmental	industrial chemicals	13.4058	< 0.01	4
2,6-bis[(4-methoxyphenyl)methylene]-4-ethylcyclohexan-1-one	ambiguous	ambiguous	9.42029	0.38862	4
2,6-Di-tert-butyl-4-nitrophenol	environmental	industrial chemicals	19.9275	0.333882	4
2-[(1S,2S,4aR,8aS)-1-hydroxy-4a-methyl-8-methylidene-1,2,3,4,5,6,7,8a-octahydronaphthalen-2-yl]prop-2-enoic_acid	environmental	plant metabolites and other natural products	37.3188	0.0895461	NA
2-[4a-methyl-8-methylidene-4-(3-methylpentanoyloxy)-1,2,3,4,5,6,7,8a-octahydronaphthalen-2-yl]prop-2-enoic_acid.1	environmental	plant metabolites and other natural products	99.6377	0.405603	NA
2-Aminoacetophenone	environmental	foods and additives	67.3913	0.404684	NA
2-Aminocaprylic_acid	endogenous	aminoacids and derivatives	98.1884	0.470881	NA
2-Butanone,_4-(2,6,6-trimethyl-2-cyclohexen-1-yl)-	environmental	plant metabolites and other natural products	90.5797	0.449384	NA
2-Coumaric_acid	environmental	foods and additives	61.5942	0.509052	NA
2-HYDROXY-2-METHYLBUTYRIC_ACID	endogenous	fatty acids and derivatives	100	0.662044	2
2'-Hydroxy-4'-methoxychalcone	environmental	plant metabolites and other natural products	100	0.689454	2
2-Hydroxycinnamic_acid_1	environmental	foods and additives	17.7536	0.3383	4
2-Hydroxycinnamic_acid_2	environmental	foods and additives	99.6377	0.470703	NA
2-Hydroxyhippuric_acid	environmental	personal care products chemicals and metabolites	4.71014	0.554646	NA
2-Hydroxyphenylacetic_acid	endogenous	other metabolites	96.0145	0.589312	NA
2-hydroxyquinoline	environmental	other environmental contaminants and metabolites	99.6377	0.694322	2
2-Isopropylthioxanthone_1	environmental	industrial chemicals	5.07246	< 0.01	4
2-Isopropylthioxanthone_2	environmental	industrial chemicals	5.43478	< 0.01	4
2-METHOXYCINNAMALDEHYDE	environmental	foods and additives	7.97101	0.0390521	4
2-Methyl-4'-(methylthio)-2-morpholinopropiophenone	environmental	industrial chemicals	42.7536	< 0.01	NA
2-Naphthalene_sulfonic_acid	environmental	industrial chemicals	13.0435	0.954277	1
2-Naphthaleneacetic_acid	environmental	other environmental contaminants and metabolites	12.6812	0.692062	1
2-Naphthol	environmental	other environmental contaminants and metabolites	9	< 0.01	4
2-octyltridecanedioic_acid	endogenous	fatty acids and derivatives	92.3913	0.217102	3
2-Phenylphenol_1	environmental	insecticides, pesticides, fungicides, herbicides and metabolites	22.4638	0.0148518	NA
2-Phenylphenol_2	environmental	insecticides, pesticides, fungicides, herbicides and metabolites	15.5797	< 0.01	4
2-tert-Butyl-4-methoxyphenol	environmental	other environmental contaminants and metabolites	100	0.554638	NA
3-(2-Hydroxyethyl)indole	environmental	foods and additives	98.1884	0.681672	2
3-(3-hydroxyphenyl)propionic acid	environmental	foods and additives	100	0.320587	3
3,4-Dimethylbenzoic_acid	environmental	plant metabolites and other natural products	11.9565	0.0186734	4
3,5,6-Trichloro-2-pyridinol (TCPy)	environmental	insecticides, pesticides, fungicides, herbicides and metabolites	97	0.245858	3
3,5-Dibromo-4-hydroxybenzoic_acid	environmental	insecticides, pesticides, fungicides, herbicides and metabolites	94.9275	0.364329	3
3,5-Dimethoxycinnamic_acid	environmental	foods and additives	100	0.708097	2
3,6,9,12-Tetraoxatetracosan-1-ol	environmental	industrial chemicals	6.88406	0.0824371	4
3?-Hydroxy-12_Ketolithocholic_Acid	endogenous	bile acids	99.6377	0.661517	2
3-[(4-chlorobenzoyl)amino]propanoic_acid	environmental	drugs and metabolites	68.8406	0.716801	NA
3beta,5beta-tetrahydrocortisone	endogenous	hormones	98.5507	0.434536	NA
3beta,6beta,7alpha-Trihydroxy-5beta-cholan-24-oic Acid	endogenous	bile acids	1.44928	0.0300443	4
3Beta-Hydroxy-23,24-Bisnorchol-5-Enic_Acid	environmental	drugs and metabolites	100	0.880132	2
3-Carboxy-4-methyl-5-propyl-2-furanpropionic acid (CMPF) i	endogenous	fatty acids and derivatives	99.6377	0.805777	2
3-Dehydrocholic_acid	endogenous	bile acids	100	0.570925	NA
3-Ethoxy-4-hydroxybenzaldehyde	environmental	other environmental contaminants and metabolites	100	0.802277	2
3-Ethylphenol	environmental	industrial chemicals	99.2754	0.747487	2
3-Hydroxy-4-keto-gamma-carotene	environmental	foods and additives	87.6812	0.586474	NA
3-hydroxybenzyl_alcohol	endogenous	other metabolites	4.34783	0.057399	4
3-HYDROXYBUTYRIC_ACID	endogenous	fatty acids and derivatives	100	0.354225	3
3-Hydroxycinnamic_acid	environmental	foods and additives	20.6522	0.693962	NA
3-Indoxyl_sulfate	endogenous	other metabolites	100	0.509293	NA
3-Methyloxyindole	environmental	foods and additives	100	0.717786	2
3-Phenoxybenzoic_acid	environmental	insecticides, pesticides, fungicides, herbicides and metabolites	41.6667	0.0287944	NA
4-(4-(3,4-dihydro-2H-benzo[b][1,4]dioxepin-7-yl)-5-methyl-1H-pyrazol-3-yl)benzene-1,3-diol	ambiguous	ambiguous	77.8986	0.378143	NA
4-(4-Hydroxyphenyl)butan-2-one	environmental	foods and additives	24.2754	0.32479	NA
4/5-Methyl-1,2,3-benzotriazole	environmental	industrial chemicals	9.05797	0.0946875	4
4_n_chlorophenol_isomer_mix	environmental	industrial chemicals	0.724638	< 0.01	4
4-aminophenol	environmental	foods and additives	63.4058	0.322825	NA
4-Chlorophenoxyacetic_acid	environmental	insecticides, pesticides, fungicides, herbicides and metabolites	48.1884	0.503448	NA
4-Hydroxybenzenesulfonic_acid	environmental	industrial chemicals	100	0.409985	NA
4-Hydroxybenzoic_acid	endogenous	other metabolites	99.6377	0.594343	NA
4-Hydroxycoumarin	environmental	foods and additives	7.6087	0.0261025	4
4-methoxy-9H-xanthen-9-one	environmental	foods and additives	100	0.501657	NA
4-Methoxycinnamic_acid_1	environmental	foods and additives	100	0.14428	3
4-Methoxycinnamic_acid_2	environmental	foods and additives	0.724638	0.127945	4
4-METHYL-2-OXO-PENTANOIC_ACID	endogenous	fatty acids and derivatives	100	0.563363	NA
4-Methylbenzophenone	environmental	industrial chemicals	14.4928	< 0.01	4
4-METHYLCATECHOL	environmental	foods and additives	99.2754	0.600208	2
4-Methylphthalic_anhydride	environmental	industrial chemicals	18.1159	< 0.01	4
4-Nitrophenol	environmental	insecticides, pesticides, fungicides, herbicides and metabolites	1	< 0.01	4
4-Phenyl-3-buten-2-one	environmental	foods and additives	17.3913	0.183322	4
4-tert-Butylcatechol	environmental	industrial chemicals	92.3913	0.487483	NA
5(Z),8(Z),11(Z)-Eicosatrienoic_acid_methyl_ester	endogenous	fatty acids and derivatives	99.6377	0.140855	3
5,12-DiHETE	endogenous	fatty acids and derivatives	99.6377	0.273337	3
5,9-dimethyltetracyclo[11.2.1.0,?.0?,?]hexadecane-5,14-dicarboxylic_acid	ambiguous	ambiguous	100	0.898674	2
5-[(8aS)-2,5,5,8a-tetramethyl-3-oxo-4a,6,7,8-tetrahydro-4H-naphthalen-1-yl]-3-methylpentanoic_acid	ambiguous	ambiguous	15.942	0.755725	1
5-[2-(furan-3-yl)ethyl]-8-hydroxy-5,6,8a-trimethyl-3,4,4a,6,7,8-hexahydronaphthalene-1-carboxylic_acid	environmental	plant metabolites and other natural products	99.6377	0.233204	3
5-HETE	endogenous	fatty acids and derivatives	22.1014	0.442133	NA
5-Hydroxy_Diclofenac	environmental	drugs and metabolites	9.78261	0.367716	4
5-hydroxyindoleactetate	endogenous	other metabolites	100	0.191176	3
6,7-Dihydroxycoumarin	environmental	foods and additives	73.1884	0.250331	NA
6,8-Dimethyl-4-hydroxycoumarin	environmental	plant metabolites and other natural products	100	0.926495	2
6-ethoxy-4-[(4-{[2-(2-methoxyphenyl)-5-methyl(1,3-oxazol-4-yl)]methyl}piperazi_nyl)methyl]chromen-2-one	ambiguous	ambiguous	3.98551	< 0.01	4
6-Methylcoumarin	environmental	foods and additives	20.6522	0.0282456	NA
6-Quinolinol	endogenous	other metabolites	100	0.171553	3
7alpha-hydroxycholest-4-en-3-one	endogenous	sterol and phospholipids and derivatives	99.6377	0.579232	NA
8-hydroxy-8-(3-octyloxiran-2-yl)octanoic_acid	endogenous	fatty acids and derivatives	98.913	0.416875	NA
9-HODE	endogenous	fatty acids and derivatives	100	0.451548	NA
9-Octadecenamide	endogenous	fatty acids and derivatives	17.3913	0.0429296	4
9S,11R-Epidioxy-15S-hydroxy-13E-prostaenoic_acid	endogenous	fatty acids and derivatives	68.1159	0.123752	NA
9Z,11E,13E-Octadecatrienoic_acid_methyl_ester	environmental	foods and additives	63.0435	0.203419	NA
9Z,12Z-Linoleic_acid	endogenous	fatty acids and derivatives	100	0.44266	NA
Acesulfame	environmental	foods and additives	21	0.434054	NA
Acridine	environmental	industrial chemicals	4.71014	0.259714	4
a-Linolenic_acid	endogenous	fatty acids and derivatives	100	0.486461	NA
Alpha-Hydroxydeoxycholic_Acid	endogenous	bile acids	100	0.255242	3
alpha-Hydroxyhippuric_acid_1	endogenous	other metabolites	100	0.564285	NA
alpha-Hydroxyhippuric_acid_2	environmental	foods and additives	17.3913	0.809883	1
alpha-Tocopherol_1	endogenous	other metabolites	99.6377	0.664728	2
alpha-Tocopherol_2	endogenous	other metabolites	12.6812	0.029617	4
Aminocaproic_acid	environmental	drugs and metabolites	88.0435	0.216377	3
Arachidonic_acid	endogenous	fatty acids and derivatives	100	0.424988	NA
Artemisinin	environmental	drugs and metabolites	92.7536	0.569278	NA
Asiatic_acid	environmental	personal care products chemicals and metabolites	99.6377	0.134545	3
Atrazine	environmental	insecticides, pesticides, fungicides, herbicides and metabolites	17.3913	0.0367857	4
Atrazine_2_hydroxy	environmental	insecticides, pesticides, fungicides, herbicides and metabolites	18.8406	< 0.01	4
Atrazine_desisopropyl	environmental	insecticides, pesticides, fungicides, herbicides and metabolites	38.4058	< 0.01	NA
Avocadyne_Acetate_1	endogenous	fatty acids and derivatives	100	0.31689	3
Avocadyne_Acetate_2	endogenous	fatty acids and derivatives	100	0.371984	3
Azelaic acid	environmental	foods and additives	100	0.396685	3
Bacosine	environmental	foods and additives	85.8696	0.194944	3
Benzenesulfonamide	environmental	industrial chemicals	82.2464	0.394559	3
Benzoic_acid_1	environmental	other environmental contaminants and metabolites	14.1304	< 0.01	4
Benzoic_acid_2	environmental	other environmental contaminants and metabolites	60.5072	0.410328	NA
Benzoic_acid_3	environmental	other environmental contaminants and metabolites	30.7971	0.154525	NA
Benzyldodecyldimethylammonium	environmental	other environmental contaminants and metabolites	7.97101	< 0.01	4
Benzyltetradecyldimethylammonium	environmental	drugs and metabolites	1.44928	< 0.01	4
Beta-orcinol	environmental	plant metabolites and other natural products	37.3188	0.446285	NA
Bilirubin	endogenous	other metabolites	99.6377	0.367131	3
Biliverdin	environmental	foods and additives	94.9275	0.379799	3
Bis(1,3-dichloro-2-propyl) phosphate	environmental	flame retardants	3	< 0.01	4
Bisdemethoxycurcumin	environmental	foods and additives	2.89855	< 0.01	4
Bisphenol A (BPA)	environmental	plasticizers and metabolites	55	< 0.01	NA
Bisphenol_A_(2,3-dihydroxypropyl)_glycidyl_ether	environmental	plasticizers and metabolites	85.1449	0.0143337	3
Bisphenol_S_2	environmental	plasticizers and metabolites	0.724638	< 0.01	4
Brefeldin-A	environmental	plant metabolites and other natural products	75.7246	0.510004	NA
Bufogenin	environmental	drugs and metabolites	94.9275	0.338216	3
Butylparaben	environmental	personal care products chemicals and metabolites	100	0.150916	3
C11-LAS	environmental	industrial chemicals	30.4348	0.222646	NA
Caffeine	environmental	foods and additives	99	0.503414	NA
Candesartan	environmental	drugs and metabolites	5.43478	0.463401	NA
Canthaxanthin	environmental	foods and additives	98.1884	0.53275	NA
Carbamazepine	environmental	drugs and metabolites	6.15942	0.0179659	4
Carbamazepine-10,11-epoxide	environmental	drugs and metabolites	11.9565	< 0.01	4
Carbendazim	environmental	insecticides, pesticides, fungicides, herbicides and metabolites	9	< 0.01	4
CARVEOL	environmental	foods and additives	47.1014	0.115514	NA
Catechol_1	environmental	plant metabolites and other natural products	100	0.0525959	3
Catechol_2	environmental	plant metabolites and other natural products	100	0.587279	NA
Ceramide_(18:1/16:0)	endogenous	sterol and phospholipids and derivatives	82.2464	0.440095	NA
Cetirizine	environmental	drugs and metabolites	20.6522	0.884254	NA
Cetirizine_dihydrochloride	environmental	drugs and metabolites	17.3913	0.855702	1
Chenodeoxycholic_acid	endogenous	bile acids	99.6377	0.270783	3
chlorophenol_isomer	environmental	industrial chemicals	2.17391	0.163969	4
Chlorothalonil-4-hydroxy	environmental	insecticides, pesticides, fungicides, herbicides and metabolites	100	0.799615	2
Chloroxynil	environmental	insecticides, pesticides, fungicides, herbicides and metabolites	32.971	0.00985857	NA
Cholest-4,6-Dien-3-One	endogenous	sterol and phospholipids and derivatives	99.6377	0.839686	2
Cholestan-3-One	endogenous	sterol and phospholipids and derivatives	53.2609	0.090916	NA
Cholic_acid_1	endogenous	bile acids	100	0.348333	3
Cholic_acid_2	endogenous	bile acids	29.7101	0.353038	NA
cis-4,10,13,16-Docosatetraenoic_acid	endogenous	fatty acids and derivatives	100	0.550407	NA
cis-9-Hexadecenoic_acid	endogenous	fatty acids and derivatives	86.5942	0.263241	3
Citalopram	environmental	drugs and metabolites	9.42029	0.880298	1
Citric_acid	endogenous	other metabolites	98.913	0.544628	NA
Clindamycin_sulfoxide	environmental	drugs and metabolites	9.05797	0.540913	NA
Cohumulone	environmental	foods and additives	99.6377	0.315929	3
conessine	environmental	plant metabolites and other natural products	31.5217	0.058354	NA
Conjugated_linoleic_Acid	environmental	foods and additives	99.6377	0.51054	NA
Corticosterone	endogenous	hormones	100	0.661829	2
cortisol	endogenous	hormones	100	0.517493	NA
cortisone	endogenous	hormones	100	0.311243	3
Cotinine	environmental	other environmental contaminants and metabolites	20	0.938343	1
Coumatetralyl	environmental	other environmental contaminants and metabolites	59.058	0.0189855	NA
creatinine	endogenous	aminoacids and derivatives	100	0.206784	3
Cyclo(Leu-Pro)	endogenous	aminoacids and derivatives	99.6377	0.742358	2
cyclo(L-Val-L-Pro)	endogenous	aminoacids and derivatives	100	0.469756	NA
Cyclohexylamine	environmental	other environmental contaminants and metabolites	36.9565	0.933954	NA
Daidzein	environmental	foods and additives	16	0.117453	4
Decaethylene_glycol	environmental	industrial chemicals	82.971	0.306177	3
Decamethylcyclopentasiloxane	environmental	personal care products chemicals and metabolites	2.89855	0.00566995	4
Decanedioic_acid	endogenous	fatty acids and derivatives	78.9855	0.0524902	NA
Deconoylcarnitine	endogenous	fatty acids and derivatives	99.6377	0.433067	NA
DEHP	environmental	plasticizers and metabolites	14.8551	< 0.01	4
Dehydroepiandrosterone	endogenous	hormones	100	0.827088	2
delta-Undecalactone	environmental	foods and additives	52.1739	0.117823	NA
Demethyl_medicarpin	environmental	plant metabolites and other natural products	40.2174	< 0.01	NA
Deoxycholic_acid	endogenous	bile acids	80.0725	0.108893	3
Dexamethasone	environmental	drugs and metabolites	81.5217	0.258204	3
Diazinon	environmental	insecticides, pesticides, fungicides, herbicides and metabolites	19.9275	0.118863	4
Dibenzylamine	environmental	industrial chemicals	99.6377	< 0.01	3
Dibutyl sebacate	environmental	plasticizers and metabolites	60.5072	0.0427516	NA
Dibutyl_phthalate	environmental	plasticizers and metabolites	23.913	0.268673	NA
Dichlorophen	environmental	insecticides, pesticides, fungicides, herbicides and metabolites	17.7536	0.0688077	4
Diclofenac	environmental	drugs and metabolites	7	0.190825	4
Dicyclohexyl_phthalate_1	environmental	plasticizers and metabolites	100	0.439544	NA
Dicyclohexyl_phthalate_2	environmental	plasticizers and metabolites	99.6377	0.815927	2
Didodecyl_3,3'-thiodipropionate	environmental	personal care products chemicals and metabolites	11.2319	0.00759094	4
Didodecyl_3,3'-thiodipropionate_oxide	environmental	personal care products chemicals and metabolites	6.88406	0.178969	4
Diethyl_phthalate	environmental	plasticizers and metabolites	99.6377	0.821826	2
Diethylene_glycol_dibenzoate	environmental	plasticizers and metabolites	9.42029	< 0.01	4
Diethylene_glycol_monobutyl_ether	environmental	industrial chemicals	59.4203	0.409418	NA
Dihexyl_phthalate	environmental	plasticizers and metabolites	98.1884	0.55469	NA
Diisopropyl_phthalate	environmental	plasticizers and metabolites	41.3043	0.275234	NA
Di-n-butyl_phthalate_1	environmental	plasticizers and metabolites	39.1304	0.0696953	NA
Di-n-butyl_phthalate_2	environmental	plasticizers and metabolites	26.4493	0.112472	NA
Diosgenin	environmental	plant metabolites and other natural products	99.6377	0.936592	2
Diphenyl phosphate	environmental	flame retardants	2	0.0857779	4
Disopyramide	environmental	drugs and metabolites	9.78261	0.256097	4
Diuron	environmental	insecticides, pesticides, fungicides, herbicides and metabolites	3	< 0.01	4
Docosahexaenoic_acid	endogenous	fatty acids and derivatives	100	0.596562	NA
Docosahexaenoyl	endogenous	fatty acids and derivatives	87.6812	0.301233	3
Dodecanedioic_acid	endogenous	fatty acids and derivatives	100	0.291675	3
Drospirenone	environmental	drugs and metabolites	9.78261	< 0.01	4
drug_1	environmental	drugs and metabolites	11.9565	0.636854	1
drug_2	environmental	drugs and metabolites	43.1159	0.507499	NA
Eicosapentaenoic_acid	endogenous	fatty acids and derivatives	100	0.559501	NA
Eicosapentaenoic_acid_ethyl_ester	endogenous	fatty acids and derivatives	99.6377	0.760446	2
Enterolactone	environmental	foods and additives	33	0.278197	NA
Epiestradiol	endogenous	hormones	60.1449	0.00502815	NA
epimethendiol	environmental	drugs and metabolites	99.6377	0.544456	NA
Equol	environmental	foods and additives	5	0.592025	NA
Eriosematin	environmental	plant metabolites and other natural products	93.1159	0.056896	3
Estrone-3-sulfate	endogenous	other metabolites	87.3188	0.418029	NA
Ethyl_vanillin	environmental	foods and additives	97.8261	0.207828	3
ethyl-3-indoleacetate	environmental	foods and additives	99.6377	0.707394	2
Ethylparaben	environmental	foods and additives	92.029	0.229319	3
Etilefrine	environmental	drugs and metabolites	98.913	0.751038	2
Eupatilin	environmental	drugs and metabolites	98.913	0.401382	NA
FA_18	endogenous	fatty acids and derivatives	100	0.485214	NA
FA_18:1+3O	endogenous	fatty acids and derivatives	74.2754	0.536331	NA
Fenuron	environmental	insecticides, pesticides, fungicides, herbicides and metabolites	1	0.313975	4
Furosemide	environmental	drugs and metabolites	4.34783	0.0679188	4
Gabapentin_1	environmental	drugs and metabolites	15.2174	0.0360225	4
Gabapentin_2	environmental	drugs and metabolites	11.2319	0.300412	4
Gabapentin_Related_Compound_E	environmental	drugs and metabolites	100	0.185	3
Gallic_acid	environmental	foods and additives	44.5652	0.815572	NA
GAMMA-CAPROLACTONE	endogenous	other metabolites	37.6812	0.151803	NA
gamma-Dodecalactone	environmental	foods and additives	99.6377	0.628735	2
gamma-Undecalactone	environmental	foods and additives	42.029	0.0863092	NA
Gaultherin_1	environmental	drugs and metabolites	87.6812	0.519677	NA
Gaultherin_2	environmental	drugs and metabolites	98.913	0.450924	NA
Gelomulide N	environmental	plant metabolites and other natural products	6.15942	< 0.01	4
Glycochenodeoxycholic_acid	endogenous	bile acids	100	0.302957	3
Glycocholate_1	endogenous	bile acids	100	0.439119	NA
Glycocholate_2	endogenous	bile acids	99.6377	0.357104	3
Glycocholic_acid	endogenous	bile acids	99.6377	0.473162	NA
Glycohyodeoxycholic_acid	endogenous	bile acids	99.6377	0.341897	3
glycolithocholic_acid	endogenous	bile acids	100	0.351773	3
Glycoursodeoxycholic_acid_1	endogenous	bile acids	100	0.438389	NA
Glycoursodeoxycholic_acid_2	endogenous	bile acids	37.3188	0.120981	NA
Glycoursodeoxycholic_acid_3	endogenous	bile acids	99.2754	0.447571	NA
Glycoursodeoxycholic_acid_4	endogenous	bile acids	99.6377	0.205883	3
Glycyrrhetinic_Acid	environmental	foods and additives	100	0.245745	3
Hederagenin	environmental	plant metabolites and other natural products	99.2754	0.56336	NA
Hemin_cation	endogenous	other metabolites	98.5507	0.400071	NA
Hexaethylene_glycol	environmental	industrial chemicals	100	0.0531126	3
Hexanedioic_acid	environmental	other environmental contaminants and metabolites	99.2754	0.346982	3
Himbacine	environmental	plant metabolites and other natural products	99.6377	0.550399	NA
Hippuric_acid	endogenous	other metabolites	100	0.359274	3
honokiol	environmental	plant metabolites and other natural products	39.8551	< 0.01	NA
humulone_1	environmental	foods and additives	5.07246	< 0.01	4
humulone_2	environmental	foods and additives	99.6377	0.694303	2
Hydrocortisone	endogenous	hormones	100	0.510048	NA
hydroquinidine	environmental	drugs and metabolites	29.7101	< 0.01	NA
Hydroxycotinine	environmental	other environmental contaminants and metabolites	88.4058	0.912825	2
Hydroxyphenethylamine	endogenous	other metabolites	52.8986	0.627943	NA
Hydroxyphenyllactic acid_1	endogenous	aminoacids and derivatives	23.1884	0.0783384	NA
HYDROXYPHENYLLACTIC_ACID_2	endogenous	aminoacids and derivatives	100	0.662171	2
Hydroxyzine	environmental	drugs and metabolites	68.1159	0.834967	NA
hyodeoxycholic_acid	endogenous	bile acids	98.5507	0.615664	2
Ibuprofen	environmental	drugs and metabolites	74	0.0455797	NA
Imidacloprid	environmental	insecticides, pesticides, fungicides, herbicides and metabolites	1	< 0.01	4
Iminostilbene	environmental	drugs and metabolites	5.7971	< 0.01	4
Indolacetic_acid	endogenous	other metabolites	100	0.671558	2
Indole-3-acetamide	environmental	foods and additives	100	0.592527	NA
Indole-3-acetic acid	endogenous	other metabolites	100	0.575194	NA
Indole-3-carboxyaldehyde	endogenous	other metabolites	99.6377	0.642177	2
Indolelactic_acid	endogenous	aminoacids and derivatives	100	0.600701	2
Indolepropionic acid	endogenous	other metabolites	100	0.540165	NA
Iodopropynyl_butylcarbamate_(IPBC)	environmental	industrial chemicals	6.15942	0.100878	4
Ioxynil	environmental	insecticides, pesticides, fungicides, herbicides and metabolites	92.3913	0.372132	3
Isokobusone	environmental	foods and additives	98.5507	0.41783	NA
Isopalmitic acid	endogenous	fatty acids and derivatives	90.5797	0.166405	3
Isophorone	environmental	foods and additives	20.6522	0.0723034	NA
Kaempferol-3-O-glucoside-6''-p-coumaroyl	environmental	foods and additives	43.1159	0.126557	NA
Ketoprofen	environmental	drugs and metabolites	56.8841	0.335092	NA
Lagocholic acid	endogenous	bile acids	31.8841	0.237256	NA
Lamotrigine	environmental	drugs and metabolites	10.8696	0.0903854	4
Lauryl_diethanolamide	environmental	personal care products chemicals and metabolites	31.8841	0.0104653	NA
Lauryl_sulfate	environmental	personal care products chemicals and metabolites	45.2899	0.0940442	NA
Leflunomide	environmental	drugs and metabolites	5.07246	0.0500903	4
lenticin	environmental	foods and additives	100	0.725282	2
Levothyroxine	endogenous	hormones	85.1449	0.51797	NA
lindenenol	environmental	plant metabolites and other natural products	9.42029	0.0409429	4
Linoleic_acid_1	endogenous	fatty acids and derivatives	97.8261	0.250381	3
Linoleic_acid_2	endogenous	fatty acids and derivatives	57.2464	0.235518	NA
Linoleic_acid_3	endogenous	fatty acids and derivatives	99.6377	0.515783	NA
Linoleyl-carnitine	endogenous	fatty acids and derivatives	99.6377	0.443524	NA
Lithocholic_Acid	endogenous	bile acids	100	0.478722	NA
Litochol-11-enic_acid	endogenous	bile acids	21.0145	0.0539521	NA
Loratadine	environmental	drugs and metabolites	63.0435	0.00733578	NA
Losartan	environmental	drugs and metabolites	75.7246	0.373643	NA
Lupinine	environmental	plant metabolites and other natural products	23.5507	0.0594702	NA
Lyso-PC(16:0)	endogenous	sterol and phospholipids and derivatives	10.5072	0.024677	4
Medroxyprogesterone	environmental	drugs and metabolites	23.5507	0.0331285	NA
Meloxicam	environmental	drugs and metabolites	1.44928	< 0.01	4
Memantine	environmental	drugs and metabolites	48.5507	0.156128	NA
mesterolone	environmental	drugs and metabolites	98.1884	0.738682	2
metenolone	environmental	drugs and metabolites	73.1884	0.545242	NA
Methyl indole-3-acetate	endogenous	other metabolites	99.6377	0.624699	2
methyl_(4aR)-5,6-dihydroxy-1,1-dimethyl-7-propan-2-yl-2,3,4,9,10,10a-hexahydrophenanthrene-4a-carboxylate	environmental	plant metabolites and other natural products	46.3768	< 0.01	NA
methyl_2-((4-methyl-2-oxo-2H-chromen-7-yl)oxy)propanoate	ambiguous	ambiguous	5.07246	< 0.01	4
Methyl_trans-styryl_ketone	environmental	foods and additives	29.7101	0.246336	NA
Methylophiopogonanone_B	environmental	plant metabolites and other natural products	64.4928	0.078166	NA
Methylparaben	environmental	personal care products chemicals and metabolites	37	0.219953	NA
Monoelaidin_1	endogenous	fatty acids and derivatives	50	0.227416	NA
Monoethyl phthalate	environmental	plasticizers and metabolites	3	< 0.01	4
Mono-iso-butyl_phthalate	environmental	plasticizers and metabolites	36.9565	0.00743632	NA
Monolinolenin	endogenous	fatty acids and derivatives	82.2464	0.40915	NA
Monomyristin	environmental	personal care products chemicals and metabolites	12.6812	0.202847	4
Monoolein_1	endogenous	fatty acids and derivatives	47.4638	0.3791	NA
Monoolein_2	endogenous	fatty acids and derivatives	96.0145	0.516529	NA
Monopalmitolein	endogenous	fatty acids and derivatives	57.6087	0.562539	NA
m-xylene-4-sulfonic_acid_1	environmental	industrial chemicals	25	< 0.01	NA
m-xylene-4-sulfonic_acid_2	environmental	industrial chemicals	10.8696	< 0.01	4
m-xylene-4-sulfonic_acid_3	environmental	industrial chemicals	7.6087	< 0.01	4
myrcene	environmental	foods and additives	97.1014	0.24908	3
Myristamidopropyl_betaine	environmental	personal care products chemicals and metabolites	2.89855	< 0.01	4
Myristoyl-carnitine	endogenous	fatty acids and derivatives	99.6377	0.247067	3
N-(cinnamoyl)glycine	environmental	foods and additives	100	0.536945	NA
N1-Methyl-4-pyridone-3-carboxamide	endogenous	other metabolites	100	0.405788	NA
Nandrolone	environmental	drugs and metabolites	99.6377	0.217512	3
Naproxen	environmental	drugs and metabolites	54.3478	0.00978198	NA
N-Butylbenzenesulfonamide	environmental	plasticizers and metabolites	16.6667	0.150641	4
N-Dodecanoyl-N-methylglycine	environmental	personal care products chemicals and metabolites	2.89855	0.00988439	4
Neopentyl_glycol_dibenzoate	environmental	plasticizers and metabolites	34.058	< 0.01	NA
N-ethylperfluoro-1-octanesulfonamicoacetic acid (NEtFOSAA)	environmental	PFAS	6	0.931879	1
Niacinamide	environmental	foods and additives	99.6377	0.119062	3
Nimesulide	environmental	drugs and metabolites	22.1014	0.41235	NA
N-lauroylethanolamine	endogenous	fatty acids and derivatives	22.4638	0.0274445	NA
N-methylperfluoro-1-butanesulfonamide (NMeFBSA)	environmental	PFAS	5	0.0496933	4
N-methylperfluoro-1-octanesulfonamidoacetic acid (NMeFOSAA)	environmental	PFAS	25	0.847342	NA
N-Oleoylglycine	endogenous	aminoacids and derivatives	3.26087	0.0267007	4
Nonaethylene_glycol	environmental	industrial chemicals	93.8406	0.233915	3
Nordihydroguaiaretic_acid	environmental	plant metabolites and other natural products	23.1884	0.0745344	NA
Norharman	environmental	foods and additives	73.1884	0.478057	NA
Norsertraline	environmental	drugs and metabolites	2.53623	0.328886	4
Octanoyl-L-Carnitine	endogenous	fatty acids and derivatives	99.6377	0.519787	NA
Octyl-methoxycinnamate	environmental	personal care products chemicals and metabolites	0.724638	0.137928	4
O-dodecanoylcarnitine	endogenous	fatty acids and derivatives	99.6377	0.295672	3
Oleanolic_acid_1	environmental	foods and additives	66.6667	0.207993	NA
Oleanolic_acid_2	environmental	foods and additives	52.8986	0.184123	NA
Oleic_acid	endogenous	fatty acids and derivatives	100	0.37488	3
Oleic_acid_ethyl_ester	environmental	foods and additives	13.0435	< 0.01	4
Oxybenzone	environmental	personal care products chemicals and metabolites	3	0.00644281	4
oxymetholone_1	environmental	drugs and metabolites	99.6377	0.607439	2
oxymetholone_2	environmental	drugs and metabolites	99.6377	0.538516	NA
Paeonol	environmental	plant metabolites and other natural products	79.3478	0.320185	NA
Palmitoleic_acid	endogenous	fatty acids and derivatives	100	0.438409	NA
Paracetamol	environmental	drugs and metabolites	25	0.325474	NA
Pargyline N-oxide	environmental	drugs and metabolites	9.42029	0.00717846	4
PC(18:0/22:4)	endogenous	sterol and phospholipids and derivatives	14.4928	0.0877324	4
PC(18:2/18:2)	endogenous	sterol and phospholipids and derivatives	49.2754	< 0.01	NA
p-Coumaraldehyde	environmental	foods and additives	17.3913	0.145239	4
p-coumaric_acid	environmental	foods and additives	27.1739	0.0427747	NA
P-cresol sulfate	endogenous	other metabolites	100	0.622765	2
PE(16:0/22:6)	endogenous	sterol and phospholipids and derivatives	96.3768	0.612253	2
PE_34	endogenous	sterol and phospholipids and derivatives	90.2174	0.390332	3
PEG-6	environmental	industrial chemicals	98.913	0.142495	3
Pentachlorophenol	environmental	insecticides, pesticides, fungicides, herbicides and metabolites	97	0.831524	2
Pentadecanoic_acid	environmental	foods and additives	93.4783	0.28927	3
Pentaethylene_glycol	environmental	industrial chemicals	99.6377	0.0107347	3
Perfluoro-1-butanesulfonate (PFBS)	environmental	PFAS	19	0.479403	NA
Perfluoro-1-heptanesulfonate (PFHpS)	environmental	PFAS	100	0.932045	2
Perfluoro-1-hexanesulfonate (PFHxS)	environmental	PFAS	100	0.943976	2
Perfluoro-1-octanesulfonamidoacetic acid (FOSAA)	environmental	PFAS	4	0.349537	4
Perfluoro-1-octanesulfonate (PFOS)	environmental	PFAS	100	0.94567	2
Perfluoro-1-pentanesulfonate (PFPeS)	environmental	PFAS	37	0.60452	NA
Perfluoro-n-butanoic acid (PFBA)	environmental	PFAS	24	0.0382656	NA
Perfluoro-n-decanoic acid (PFDA)	environmental	PFAS	100	0.950754	2
Perfluoro-n-dodecanoic acid (PFDoDA)	environmental	PFAS	85	0.780098	2
Perfluoro-n-heptanoic acid (PFHpA)	environmental	PFAS	71	0.677292	NA
Perfluoro-n-hexanoic acid (PFHxA)	environmental	PFAS	6	0.110857	4
Perfluoro-n-nonanoic acid (PFNA)	environmental	PFAS	100	0.942978	2
Perfluoro-n-octanoic acid (PFOA)	environmental	PFAS	100	0.925819	2
Perfluoro-n-pentanoic acid (PFPeA)	environmental	PFAS	8	< 0.01	4
Perfluoro-n-tetradecanoic acid (PFTeDA)	environmental	PFAS	8	0.31274	4
Perfluoro-n-tridecanoic acid (PFTrDA)	environmental	PFAS	67	0.848923	NA
Perfluoro-n-undecanoic acid (PFUnDA)	environmental	PFAS	100	0.951866	2
Perfluorooctane sulfonamide (FOSA)	environmental	PFAS	33	0.600032	NA
Pestalotin	environmental	plant metabolites and other natural products	10.1449	0.237359	4
PFDoS	environmental	PFAS	29.3478	0.599253	NA
PFDS	environmental	PFAS	53.9855	0.79328	NA
PFNS	environmental	PFAS	56.1594	0.621592	NA
PG(16:0/22:6)	endogenous	sterol and phospholipids and derivatives	74.2754	0.560713	NA
PG(16:1/18:1)	endogenous	sterol and phospholipids and derivatives	89.8551	0.798147	2
Phenazone	environmental	drugs and metabolites	72.4638	< 0.01	NA
Phenethylacetate	environmental	foods and additives	97.8261	0.657327	2
Phenyl_benzoate	environmental	personal care products chemicals and metabolites	24.2754	< 0.01	NA
Phenylacetaldehyde	endogenous	other metabolites	8.69565	< 0.01	4
Phenylacetylglutamine	endogenous	aminoacids and derivatives	100	0.645616	2
Phenylparaben	environmental	personal care products chemicals and metabolites	54.7101	0.281298	NA
Phe-Trp	endogenous	aminoacids and derivatives	100	0.256306	3
Phthalic_acid	environmental	industrial chemicals	11.5942	0.161835	4
Phthalic_anhydride_1	environmental	industrial chemicals	53.2609	< 0.01	NA
Phthalic_anhydride_2	environmental	industrial chemicals	25.7246	< 0.01	NA
PI(18:0/20:4)	endogenous	sterol and phospholipids and derivatives	72.4638	0.777523	NA
PI(18:1/20:4)	endogenous	sterol and phospholipids and derivatives	59.058	0.49067	NA
PI_36_1	endogenous	sterol and phospholipids and derivatives	86.5942	0.549821	NA
PI_36_2	endogenous	sterol and phospholipids and derivatives	81.5217	0.398787	3
PI_38	endogenous	sterol and phospholipids and derivatives	81.1594	0.796988	2
Piperine	environmental	foods and additives	99.6377	0.35545	3
PR100968_Kaempferol-3-Glucoside-6''-p-coumaroyl|Kaem-3-Glc-6pp-p-Cou|Tiliroside|Tribuloside|kaempferol-3-O-(6-p-coumaroyl)-glucoside|Potengriffioside_A|Kaempferol-3-Glucoside-6-p-coumaroyl	environmental	foods and additives	25.3623	0.0858836	NA
Progesterone	endogenous	hormones	14	0.355094	4
progesterone_isomer	endogenous	hormones	83.3333	0.646133	2
Prolintane	environmental	drugs and metabolites	9.42029	0.560643	NA
propiconazole	environmental	insecticides, pesticides, fungicides, herbicides and metabolites	11.9565	0.0594162	4
Propylparaben	environmental	personal care products chemicals and metabolites	14	0.152476	4
Protocatechuic_acid	environmental	foods and additives	100	0.681363	2
Pterosin_B	environmental	foods and additives	7.6087	0.121843	4
Pygenic_acid_A_1	environmental	plant metabolites and other natural products	100	0.373732	3
Pygenic_acid_A_2	environmental	plant metabolites and other natural products	100	0.305353	3
Pygenic_acid_B	environmental	plant metabolites and other natural products	100	0.725668	2
Pygenic_acid_C_1	environmental	plant metabolites and other natural products	100	0.49704	NA
Pygenic_acid_C_2	environmental	plant metabolites and other natural products	58.6957	0.391294	NA
Quinidine	environmental	drugs and metabolites	18.4783	0.0113379	4
Quinoline_3	environmental	industrial chemicals	100	0.576091	NA
Rhyncophylline	environmental	plant metabolites and other natural products	55.4348	0.0252592	NA
Rimantadine	environmental	drugs and metabolites	48.5507	0.18476	NA
Sertraline	environmental	drugs and metabolites	2.89855	0.32292	4
Sinapic_acid	environmental	foods and additives	99.6377	0.912341	2
Sodium_4-hydroxy-benzoate	endogenous	other metabolites	99.6377	0.806428	2
Sodium_taurodeoxycholate	endogenous	bile acids	100	0.211041	3
Solasodin	environmental	plant metabolites and other natural products	95.6522	0.267517	3
Stearoyl-carnitine	endogenous	fatty acids and derivatives	80.0725	0.389091	3
Stercobilin	endogenous	other metabolites	89.1304	0.350281	3
Steviol	environmental	foods and additives	75	0.652563	NA
Strophanthidin	environmental	plant metabolites and other natural products	34.4203	0.21375	NA
Suberic_acid	endogenous	other metabolites	100	0.118334	3
Sulfamethoxazole	environmental	drugs and metabolites	3.62319	< 0.01	4
Sulfapyridine	environmental	drugs and metabolites	2.53623	0.0262156	4
Sulfasalazine	environmental	drugs and metabolites	24.2754	0.0690432	NA
Sulfochenodeoxycholic_acid	endogenous	bile acids	100	0.409686	NA
Sulfolithocholic_acid	endogenous	bile acids	100	0.413495	NA
Sulforaphane	environmental	foods and additives	85.1449	0.201311	3
Tartaric_acid	environmental	foods and additives	4.34783	0.0841216	4
Tauroallocholic_acid	endogenous	bile acids	93.1159	0.367524	3
Terbinafine	environmental	drugs and metabolites	2.89855	0.0451405	4
Testosterone	endogenous	hormones	100	0.947567	2
Tetradecylsulfate	environmental	drugs and metabolites	35.5072	0.0685425	NA
Theobromine	environmental	foods and additives	99.6377	0.314996	3
Theophylline	environmental	foods and additives	100	0.524591	NA
Thymol	environmental	plant metabolites and other natural products	88.7681	0.493295	NA
total branched PFHpS (br-PFHpS)	environmental	PFAS	77	0.688069	NA
total branched PFHxS (br-PFHxS)	environmental	PFAS	75	0.561194	NA
total branched PFOS (br-PFOS)	environmental	PFAS	100	0.950605	2
Tramadol	environmental	drugs and metabolites	13.4058	< 0.01	4
trans-Cinnamaldehyde	environmental	foods and additives	21.0145	0.256227	NA
trans-Cinnamic_acid	environmental	foods and additives	84.058	0.146325	3
Trazodone	environmental	drugs and metabolites	15.2174	0.202236	4
Tributylamine	environmental	industrial chemicals	14.4928	0.0816769	4
Triclocarban	environmental	personal care products chemicals and metabolites	3.62319	0.043065	4
Triclosan	environmental	personal care products chemicals and metabolites	13	0.453411	NA
Tricosanoic_acid	endogenous	fatty acids and derivatives	82.6087	0.580361	NA
Tridecanedioic_acid	endogenous	fatty acids and derivatives	100	0.194493	3
Triethylene_glycol_dibenzoate	environmental	plasticizers and metabolites	35.8696	< 0.01	NA
Triethylene_glycol_monomethyl_ether	environmental	industrial chemicals	100	0.0171226	3
Trimethoprim	environmental	drugs and metabolites	14.4928	< 0.01	4
Triphenylphosphate	environmental	flame retardants	0.362319	< 0.01	4
Triphenylphosphine_oxide	environmental	industrial chemicals	3.26087	0.64368	1
Tris(2-butoxyethyl) phosphate	environmental	flame retardants	4	0.0112379	4
Tryptophan	endogenous	aminoacids and derivatives	100	0.404453	NA
Undecaethylene_glycol	environmental	industrial chemicals	84.4203	0.374408	3
Undecanedioic_acid	endogenous	fatty acids and derivatives	100	0.167898	3
Ursocholanic_Acid	endogenous	bile acids	53.6232	0.367477	NA
ursocholic acid	endogenous	bile acids	85.5072	0.439435	NA
Ursodeoxycholic_acid	endogenous	bile acids	99.6377	0.492913	NA
ursodiol	endogenous	bile acids	100	0.868645	2
valproic acid	environmental	drugs and metabolites	98.1884	0.303258	3
Valsartan_acid	environmental	drugs and metabolites	63.0435	0.499032	NA
Vardenafil	environmental	drugs and metabolites	9.05797	< 0.01	4
Vitamin_D3	endogenous	hormones	97.4638	0.445273	NA
Vitamin_K1	environmental	foods and additives	18.8406	0.0827012	4
Warfarin	environmental	drugs and metabolites	23.913	0.0966505	NA
Zeaxanthin	environmental	foods and additives	69.5652	0.55314	NA
Zizyberanalic acid	environmental	plant metabolites and other natural products	93.1159	0.28153	3
NA: not applicable

## Sheet: Table S8-testosterone & PFAS
Supplementary Table S8. Mixed-effects model parameters for the associations between female testosterone (dependent variable, log ng/L) and PFAS targeted analytes (independent variable, log ng/L). For each PFAS, the parameters (Y-intercepts, slope (β)) of the unadjusted models are shown in the first row along with associated p-values (raw and Bonferroni adjusted). In the second row for each PFAS, …
PFAS / Model	Y-int	β	p (raw) sig/non-sig	p (Bonferroni) sig/non-sig
PFHxS	-0.755239	0.394446	0.00845	0.10135
-Adjusted for BMI+Age	-0.345297	0.379404	0.0178	0.2136
br-PFHxS	-0.79545	-0.00176376	0.98091	1
-Adjusted for BMI+Age	-0.520743	-0.0208545	0.78497	1
PFHpS	-0.655834	0.153537	0.22804	1
-Adjusted for BMI+Age	-0.0675551	0.143853	0.27416	1
br-PFHpS	-0.769125	0.0177658	0.72125	1
-Adjusted for BMI+Age	-0.20121	0.0128327	0.79917	1
PFOS	-1.07134	0.406046	0.00059	0.00714
-Adjusted for BMI+Age	-0.46	0.376602	0.00163	0.01957
br-PFOS	-0.868027	0.271463	0.2348	1
-Adjusted for BMI+Age	0.000327149	0.212679	0.14149	1
PFHpA	-0.811742	-0.0154135	0.65005	1
-Adjusted for BMI+Age	-0.492481	-0.0202571	0.55531	1
PFOA	-0.873616	0.336146	0.04522	0.54263
-Adjusted for BMI+Age	-0.436197	0.292824	0.09001	1
PFNA	-0.728276	0.541238	6e-05	0.00069
-Adjusted for BMI+Age	-0.669277	0.468642	0.00754	0.09042
PFDA	-0.597252	0.486356	2e-05	0.00019
-Adjusted for BMI+Age	-0.629815	0.474399	3e-05	0.0003
PFUnDA	-0.655935	0.340857	0.01037	0.12441
-Adjusted for BMI+Age	-0.416433	0.332288	0.01824	0.21891
PFTrDA	-0.690528	0.0756342	0.03753	0.4504
-Adjusted for BMI+Age	-0.45202	0.102408	0.01014	0.12165
